# Supplementary material for: HK3 is correlated with immune infiltrates and predicts response to immunotherapy in non‐small cell lung cancer
Source: Clin Transl Med. 2020 May 7;10(1):319–30. doi: 10.1002/ctm2.6 (PMC7240846; doi:10.1002/ctm2.6)
Supplement: Supplementary file 1 — Supporting Information [file CTM2-10-319-s001.xlsx]

## Sheet: PCR result
2.5u DNA
		ct/Target gene		Ave	ct/GPADH		Ave.F Ct	SD	Fold Induction	SD				ct/Target gene		Ave	ct/GPADH		Ave.F Ct	SD	Fold Induction	SD
PD	1	24		24	9	15	16.7021	1.77369	1	0.0736092		PR	1	16.8		16.8	8.7	8.1	8.32215	2.22959	333.135	0.185701
	2	23.2		23.2	10.0667	14.1							2	15.3		15.3	8.5	6.8
	3	23.8		23.8	10.6	15.1							4	17.6		17.6	8.7	8.9
	4	24.2		24.2	10.1238	15.6							3	18.9		18.9	8.7	10.2
	5	24.1		24.1	10.5	14.8							5	12.9762		12.9762	8.7	4.27619
	6	24.22		24.22	10.181	15.12							6	12.7048		12.7048	8.5	4.20476
	7	24.34		24.34	10.2095	15.2733							7	15.6		15.6	8.59333	7.00667
	8	24.1		24.1	9.09524	15.0048							8	14.6048		14.6048	8.5819	6.02286
	9	23.5		23.5	9.12381	14.3762							9	14.3333		14.3333	8.57048	5.76286
	10	28.9		28.9	9.15238	19.7476							10	14.0619		14.0619	8.55905	5.50286
	11	29.02		29.02	9.18095	19.839							11	13.7905		13.7905	8.54762	5.24286
	12	29.14		29.14	9.20952	19.9305							12	13.519		13.519	8.53619	4.98286
	13	29.26		29.26	9.2381	20.0219							13	13.2476		13.2476	8.52476	4.72286
	14	25.18		25.18	9.26667	15.9133							14	15.4		15.4	8.51333	6.88667
	15	24.5		24.5	10.4	15.2048							15	16.5		16.5	8.5019	7.9981
	16	23.6		23.6	9.98095	14.2762							16	19.219		19.219	8.49048	10.7286
	17	22.9		22.9	10.6	13.5476							17	18.876		18.876	8.47905	10.397
	18	23.6		23.6	10.7	14.219							18	19.23		19.23	8.46762	10.7624
	19	25.78		25.78	9.40952	16.3705							19	19.584		19.584	8.45619	11.1278
	20	25.9		25.9	9.4381	16.4619							20	19.938		19.938	8.44476	11.4932
	21	26.02		26.02	9.46667	16.5533							21	20.292		20.292	8.43333	11.8587
	22	26.14		26.14	9.49524	16.6448							22	18.9		18.9	8.4219	10.4781
	23	26.26		26.26	9.52381	16.7362							23	16.96		16.96	8.41048	8.54952
	24	26.38		26.38	9.55238	16.8276							24	16.33		16.33	8.39905	7.93095
	25	26.5		26.5	9.58095	16.919							25	18.9476		18.9476	8.38762	10.56
	26	27.94		27.94	9.60952	18.3305							26	18.6762		18.6762	8.37619	10.3
	27	28.06		28.06	9.6381	18.4219							27	18.4048		18.4048	8.36476	10.04
	28	28.18		28.18	9.66667	18.5133							28	18.1333		18.1333	8.35333	9.78
	29	28.3		28.3	9.69524	18.6048							29	17.8619		17.8619	8.3419	9.52
	30	26.7		26.7	9.72381	16.9762							30	17.5905		17.5905	8.33048	9.26
	31	27.22		27.22	9.75238	17.4676							31	17.319		17.319	8.31905	9
	32	27.34		27.34	9.78095	17.559							32	17.0476		17.0476	8.30762	8.74
	33	27.46		27.46	9.80952	17.6505							33	16.7762		16.7762	8.29619	8.48
	34	27.58		27.58	9.8381	17.7419							34	16.5048		16.5048	8.28476	8.22
	35	27.7		27.7	9.86667	17.8333							35	16.2333		16.2333	8.27333	7.96
	36	27.82		27.82	9.89524	17.9248							36	15.9619		15.9619	8.2619	7.7
	37	29.38		29.38	9.92381	19.4562							37	15.6905		15.6905	8.25048	7.44
	38	29.5		29.5	9.29524	19.1							38	15.419		15.419	8.23905	7.18
	39	28.54		28.54	9.32381	18.559							39	15.1476		15.1476	8.22762	6.92
	40	28.66		28.66	9.35238	18.06							40	14.8762		14.8762	8.21619	6.66
	41	28.78		28.78	9.38095	18.08							41	17.6		17.6	8.20476	9.39524
	42	24.82		24.82	9.1	14.7533							42	15.4		15.4	8.19333	7.20667
	43	24.94		24.94	8.7	14.34							43	18.6		18.6	8.1819	10.4181
	44	25.06		25.06	8.6	14.9362							44	17.6		17.6	8.17048	9.42952
	45	24.6		24.6	9.3	14.1							45	18.168		18.168	8.15905	10.009
	46	26.62		26.62	9.1	16.439							46	18.522		18.522	8.14762	10.3744
	47	26.74		26.74	9.06667	16.5305							47	19.3		19.3	8.13619	11.1638
	48	26.86		26.86	10.2381	16.6219							48	20.16		20.16	8.12476	12.0352
	49	26.98		26.98	10.2667	16.7133							49	12.4333		12.4333	8.11333	4.32
	50	27.1		27.1	10.2952	16.8048							50	12.1619		12.1619	8.1019	4.06

## Sheet: Surv
Model: Surv(LUAD) ~ Age + Gender + Race + Stage + Purity + HK3 412 patients with 145 dying
	coef	HR	95%CI	p.value sig
Age	0.007	1.007	0.989-1.026	0.445
gendermale	-0.043	0.958	0.679-1.350	0.809
stage2	0.085	2.359	1.567-3.551	0
stage3	1.011	2.748	1.791-4.218	0
stage4	1.018	2.768	1.434-5.342	0.002
Purity	0.412	1.509	0.698-3.262	0.295
HK3	-0.064	0.938	0.838-1.050	0.266
Rsquare= 0.094 (max possible= 9.72e-01 ) Likelihood ratio test p= 6.01e-06 Wald test p= 4.17e-05 Score (logrank) test p= 6.76e-06
Model: Surv(LUSC) ~ Age + Gender + Race + Stage + Purity + HK3 370 patients with 161 dying
	coef	HR	95%CI	p.value sig
Age	0.017	1.017	0.999-1.036	0.072
Gendermale	0.45	1.568	1.073-2.291	0.02
stage2	0.234	1.263	0.875-1.823	0.212
stage3	0.648	1.912	1.251-2.923	0.003
stage4	0.787	2.196	0.465-10.376	0.321
Purity	-0.102	0.903	0.399-2.044	0.806
HK3	0.088	1.092	0.960-1.242	0.179
Rsquare= 0.053 (max possible= 9.87e-01 ) Likelihood ratio test p= 1.64e-02 Wald test p= 1.29e-02 Score (logrank) test p= 1.12e-02

## Sheet: LUAD VENN
PD-1	PD-L1	PD-L2
SIRPG	PDCD1LG2	SLAMF8
TIGIT	GBP1	TNFSF13B
IL2RB	SAMD9L	LCP2
CD3E	LCP2	CD53
SLA2	CD80	PLEK
ACAP1	FCGR3A	FPR3
CD247	LHFPL2	CD86
PTPRCAP	FPR3	TLR8
PTPN7	CYBB	FCGR3A
CD6	LILRB2	TFEC
LCK	SAMHD1	AOAH
CXCR3	HAVCR2	HAVCR2
IL12RB1	TNFRSF9	CYBB
MAP4K1	SLAMF8	GBP1
ZAP70	TFEC	SLC31A2
CD2	PLEK	PTPRC
CCL5	SLC31A2	SAMSN1
CD3D	C1QC	LILRB2
SIT1	TLR8	PIK3AP1
NKG7	CCL4	NCKAP1L
PYHIN1	PTAFR	C3AR1
CD8A	CD86	C1QC
2019-09-01	TAP2	GPR65
TBX21	GBP5	IL12RB1
RASAL3	IL12RB1	LAPTM5
CORO1A	PIK3AP1	GIMAP4
TBC1D10C	CD53	GBP5
IL21R	CCR5	LILRB1
CXCR6	C3AR1	IL2RA
CD7	TNFSF13B	CD84
SH2D1A	LILRB1	MS4A6A
PSTPIP1	IL2RA	CCR5
LAG3	NCKAP1L	TLR4
UBASH3A	C1QB	FYB1
CTLA4	FCER1G	FCER1G
GBP5	CD84	LILRB4
KLRK1	CXCL10	2019-03-01
PLA2G2D	AIM2	WIPF1
PVRIG	CD163	FGL2
GZMA	JAK2	CXCL10
ARHGAP9	PTPRC	EVI2A
CXCL9	IL15RA	CALHM6
TTC24	GBP4	C1QB
TRAF3IP3	IRF1	FCGR1A
ITK	STAT1	GBP4
SP140	AOAH	LAIR1
WAS	IL21R	CD226
ZBTB32	SAMSN1	CYTH4
SLAMF6	LAIR1	CD80
GFI1	CYTH4	CD274
IL18BP	PPP1R18	CMKLR1
GZMK	C1QA	PLEKHO2
EBI3	ICOS	C1QA
ICOS	PTPN22	SCIMP
NLRC5	CRYBG1	IL21R
CD96	SLFN12L	AIF1
ASB2	GPR84	FCGR1B
IL2RG	PSMB9	PILRA
NCF1	APOL3	CCL4
LTA	LILRB4	HSD11B1
HAPLN3	SIGLEC10	MPEG1
FASLG	SCIMP	CSF2RB
AGAP2	CSF2RB	SIGLEC10
CCR5	IL2RB	LPXN
ITGAL	WARS	IL10RA
CD5	TAP1	GIMAP5
ITGB7	RIC1	CLEC6A
SLAMF1	UBE2L6	SAMHD1
JAK3	SIGLEC9	CLEC4A
CALHM6	SNX20	SLC1A3
GPR18	APOL6	CD4
GZMM	CD226	SASH3
FOXP3	FAS	MAFB
SH2D2A	PIP4K2A	FCGR1CP
GZMB	FGL2	IGSF6
TRAT1	2019-03-01	EVI2B
SIGLEC10	FYB1	CD163
CD72	LILRA6	MS4A4A
EOMES	MCUB	ICOS
CD8B	HK3	SNX20
IL4I1	IGSF6	GLIPR1
CCL4	LAPTM5	LRRC25
SAMD3	CLEC6A	CRTAM
GIMAP5	CALHM6	TRPV2
CD3G	HCK	CCR1
NCF1C	P2RX7	LCP1
SCML4	LRRC25	SIGLEC7
NLRC3	DSE	DOCK2
LILRB1	CLEC4A	HCK
IFNG	LAP3	GIMAP6
IL18RAP	MNDA	TNFRSF9
RGL4	DOCK2	SLA
IRF1	MAFB	FERMT3
GZMH	CSF1R	SH2D1A
ZNF831	CRTAM	TAGAP
GPR174	LPXN	STX11
TIFAB	FCGR1A	CSF1R
CD27	GPR65	SIGLEC9
BTLA	GBP1P1	BIN2
LAT	TAGAP	SLCO2B1
ADGRG5	GBP2	SIRPA
LOC606724	IL10RA	SLC7A7
SASH3	RAC2	CXCL11
FAM78A	SIGLEC7	MNDA
GBP4	AIF1	CD14
THEMIS	STK10	APOL3
MIR155HG	FCGR1CP	TNFSF8
KLRD1	MEFV	JAK2
APOL3	CASP5	CD3G
PRF1	DOK2	CD68
LCP2	STX11	SIRPB2
GBP1	FCGR1B	P2RX7
CYTH4	BCL2A1	CXCR6
CXCL13	CCR1	CXCL9
IL10RA	FERMT3	BTK
P2RY10	SASH3	IL2RB
ZNF683	SIRPB2	TMEM140
ARID5A	ZNF267	B2M
ZBP1	DAPP1	FCGR2C
TNFRSF8	MS4A6A	HCST
RTP5	CD300C	PIK3CG
NCR3	NLRC5	GBP1P1
CRTAM	FPR1	DSE
IKZF1	PTPN7	THEMIS
CXCR2P1	CFLAR	SELPLG
HCST	CXCL9	IRF8
CARMIL2	ITGB2	DOK2
SNX20	ZBED2	BCL2A1
NCF1B	SIRPA	ZEB2
PSMB9	IL15	GPR141
FERMT3	TLR4	PTPN7
LINC00426	CXCL11	CD247
CYTIP	DOCK11	IL4I1
BIN2	SAMD9	CCR2
SLAMF8	TRPV2	CD2
GVINP1	ITGAM	TIGIT
CXCL10	LILRB3	LAP3
MMP25	LCP1	PTAFR
CST7	CMKLR1	P2RY10
GIMAP1	TIGIT	WAS
CD226	PILRA	CD244
KCNJ10	SLCO2B1	GPR84
ABI3	FCGR2A	AP1S2
PTPRC	EMILIN2	SRGN
APOBEC3G	TMEM140	VSIG4
TMIGD2	SLA	RAB8B
ABCD2	NCF2	APOBEC3G
LIMD2	PLEKHO2	CLEC4D
TNFRSF9	WIPF1	FCGR2B
TAGAP	BIN2	CD72
DCANP1	VSIG4	IL7R
CD48	TBX21	IKZF1
MYO1F	IFIH1	NCF1
FCRL3	SPI1	SAMD3
SLAMF7	NCF1	PSMB9
AOAH	IL4I1	SLAMF1
FYB1	IFNG	KLRD1
CXCR5	SH2B3	NCF2
GRAP2	BTK	CD209
UBD	GIMAP4	SIRPG
AKNA	NLRC4	GZMA
TRAF1	ARHGAP30	ABCD2
ARHGAP30	MS4A4A	SLFN12L
TAP2	FGD2	SLAMF7
ZNF80	MYO1F	RCSD1
RAC2	PTPRO	FPR1
LILRB4	PLXNC1	LCK
XCL2	IL27	RGS18
TAP1	HAPLN3	ARHGEF6
DUSP2	TNFAIP3	MSR1
GIMAP4	FCGR2C	STAT1
RUNX3	GPR174	PYHIN1
ADAMDEC1	SIGLEC1	TIFAB
CD53	EPSTI1	PCED1B-AS1
WARS	SLA2	ITK
SLFN12L	CORO1C	CD200R1
TMC8	NLRP3	TLR7
WIPF1	MPEG1	NFAM1
TESPA1	IFIT3	CCL5
SELL	CXCR6	P2RY13
LILRB2	TCAF2	EMILIN2
CD79B	ADAP2	LILRB3
FLT3LG	HSD11B1	GPR174
IL15RA	CD4	CD300C
SLC25A53	BMP2K	PLXNC1
PLEKHO1	KLRD1	CD28
ARHGAP25	GZMB	TRAT1
CD37	DDX60	CD300A
CXCL11	ITGB7	LOC653653
CCR7	CD68	PTPRO
RAB33A	CD8A	UBE2L6
FUT7	GPR141	CD48
IL9R	MPP1	EPSTI1
PLEK	CD14	GIMAP2
RCSD1	CD3G	HAPLN3
APOBEC3D	FASLG	CD3D
PCED1B-AS1	FGR	LILRA6
ARRDC5	IKZF1	CYSLTR2
DOK3	P2RY10	ARHGAP15
PDCD1LG2	BTN3A1	GAL3ST4
CD19	WAS	IL10
DOCK2	SIRPG	SLA2
KLRB1	PIK3CG	SPI1
LPXN	LAT2	IL15RA
GJD3	NABP1	NLRP3
STAT1	DOCK10	TAP1
LTB	CTLA4	TYROBP
P2RX5	CYSLTR2	CASP5
ARHGAP15	B2M	STK10
LY9	CD300A	ABI3
C5ORF56	GIMAP5	RNASE6
CD244	ARHGEF6	ARHGAP25
PPP1R16B	P2RY13	GMFG
MCOLN2	CD209	ITGB7
IL16	MDFIC	RAC2
CSF2RB	MICB	GZMK
SLC12A3	SLAMF7	BTN3A3
CLECL1	CCL3	IRF1
PREX1	ITGAL	PTPN22
GPR171	MSR1	LRRC8C
RHOH	CD72	SIGLEC5
CCL19	BTN3A3	CTSB
SLA	ADAM19	MPP1
C1QA	GZMA	SLC2A9
TNFRSF1B	CD2	CYTIP
GPR25	SELPLG	NKG7
LSP1	EVI2B	ITGB2
GIMAP7	KCNK13	ITGAL
LINC00158	CD96	SH2B3
FMNL1	RELT	HLA-DMB
SAMSN1	PCED1B-AS1	CASP1
CD70	PDCD1	SIT1
STAT5A	SLC7A7	TMEM273
KLHDC7B	SH2D1A	PSTPIP1
PIK3CD	ADGRE2	CD96
TNFSF13B	CCR8	SNX10
NUGGC	CCL8	CD3E
CTSW	ITK	GLIPR2
NCKAP1L	NFAM1	MYO1F
IRF8	FKBP15	CD33
FGD3	SLC15A3	GNB4
FGD2	CD244	CCR8
CCL4L1	IFI16	ARHGAP30
CAMK4	CD247	CLEC10A
PSMB10	CD33	HLA-E
PARVG	IL10	ITGA4
SAMD9L	IL7R	CD8A
AIM2	CXCR2P1	FAM78A
ITPRIPL1	TGFBI	CLEC4E
INPP5D	LOC154761	GM2A
HLA-F	ABI3	RAB33A
ICAM3	SUCNR1	SLC15A3
IL2RA	LRRC8C	HK3
PTGDR	ARHGAP9	TAP2
SUSD3	PYHIN1	TNFAIP8L2
SLC2A6	TNFAIP8	PTGER4
C1QB	SIGLEC5	MFSD1
SPIB	LILRA1	IFI30
KLHL6	GLIPR1	IL2RG
P2RY8	SIRPB1	LHFPL2
IFFO1	HLA-B	LTA
CD28	NKG7	KBTBD8
IGFLR1	MYO5A	SIRPB1
EVI2B	MYO1G	GIMAP7
LAPTM5	CLEC2B	MEFV
SCIMP	CLEC4D	ZNF804A
NFAM1	THEMIS	NCF1C
SELPLG	CCR2	EOMES
TNFRSF4	CASP1	LAT2
GBP1P1	CTSC	DOCK11
C1QC	SIGLEC14	PRF1
SHISAL2A	ESYT1	SLAMF6
SPATC1	APOBEC3G	BMP2K
STK10	ABCD2	EMP3
APBB1IP	MIR155HG	CCL8
HLA-B	CD200R1	ITGAM
GPR65	MCOLN2	FCGR2A
TFEC	SPN	NLRC4
CIITA	SLC1A3	TMEM150B
LAX1	CCDC88A	CTSS
IRF4	MFSD1	HLA-DRA
GMFG	BATF2	IL15
RASSF4	DOCK8	GZMB
FCMR	IL1B	SIGLEC14
TNFAIP3	ITGAX	HLA-B
GNLY	PSTPIP1	GJD3
MYO7A	TRIM14	CTLA4
C11ORF21	TLR7	MIR155HG
MS4A1	IRF8	CD180
KIR2DL4	CCL5	STAT5A
MIAT	EOMES	PREX1
STAT4	CNTLN	FGD2
HSD11B1	DPYD	GNG2
CCR8	GNA13	EBI3
C9ORF139	MRC1	SAMD9L
CLEC10A	GRIN3A	SLC37A2
HCLS1	SLC37A2	GBP2
PRKCB	C1ORF162	TRAF3IP3
BLK	ATP8B4	PIK3R5
FCRL4	HCP5	GPR34
CLEC6A	TMEM150B	TNFRSF8
DEF6	FPR2	FGR
UBE2L6	CSF1	ADAMDEC1
SEMA4D	STAT5A	PLXDC2
ITGAX	KBTBD8	TLR1
SPI1	RASAL2	C19ORF38
SLC15A3	CALHM2	AIM2
POU2F2	KCNAB2	SLC9A9
PIK3R5	ELK3	SP140
CD79A	SNX10	FOXP3
PATL2	FCGR2B	PPP1R18
RAB39B	GNAI2	TNFAIP3
JAKMIP1	SERPINB9	CLEC2B
PIM2	ALOX5AP	ADGRE1
SSTR3	PIK3R5	HLA-DPA1
EXOC3L4	EVI2A	GPNMB
BATF2	HCST	FASLG
ADAM19	IL18BP	GZMH
KCNAB2	CTSB	KCNK13
TRIM69	ADGRE1	ITPRIPL1
LGALS17A	CD180	GFI1
NCF4	KLRK1	VCAM1
GBP2	IFI30	GVINP1
SH3BP1	GPR183	C1ORF162
TCL1A	SAMD3	RTN1
CD4	RGS18	IFNG
NCR1	PIK3CD	BTN3A1
SOCS1	CORO1A	MS4A7
CXCR4	IFIT2	CD300LF
CNR2	LCK	CLEC12A
ZC3H12D	TRAT1	FMNL3
CPNE5	CLEC7A	IL16
HAVCR2	STK17A	IL18BP
CMKLR1	FAM78A	LYZ
LCP1	RASA2	TBX21
PTPN22	ZEB2	SLC8A1
IL15	LILRB5	HTR7
IFI30	SGTB	SERPING1
GPR55	CCL4L1	CALHM2
CLEC4E	CD300LF	CXCR2P1
TNFRSF13C	EMP3	FLI1
KLRC3	ITGA4	LACTB
KLRC1	HPS5	PDCD1
LAIR1	GIMAP6	ARHGAP9
HLA-E	OSCAR	CD40
SPOCK2	ZNF804A	DNAJC5B
PLEKHO2	GJD3	DOCK8
MEI1	PREX1	HPS5
RASGRP2	GVINP1	CCL3
TSPAN32	PTGER4	ETS1
HCG26	NCF1C	ATP8B4
C16ORF54	TRAF1	TNFAIP8
APOL2	SLAMF1	SERPINB9
HVCN1	TNFSF8	GGTA1P
LRMP	MYD88	GIMAP1
APOBEC3H	LILRA5	ADAP2
COTL1	TMEM273	LST1
DOK2	CLEC10A	CHST11
FCGR1B	CD3E	CAMK4
ETV7	C10ORF55	SGTB
FNBP1	GRAP2	APBB1IP
IDO1	IL18RAP	EPB41L2
CD69	LTA	CD69
C19ORF38	IL18R1	CLEC7A
DBH	IL12RB2	PLA2G2D
GPR84	SLC9A7	ZNF267
FCRL6	RTN1	GNGT2
FCER1G	RANBP6	STAC3
FCRL1	LOC653653	ADAM19
BTN3A1	ETS1	SUCNR1
CXORF65	IDS	LILRA1
GIMAP6	RECQL	APOL4
MAFB	CD40	NPL
PDE6G	RALB	CORO1A
TLR9	CD3D	UBASH3A
CD86	TIFAB	CCL4L1
IL12RB2	NRROS	APOL6
DENND1C	LACTB	IL27
PIK3CD-AS1	DDX58	C1ORF54
CD274	AP1S2	PLA2G7
FAM30A	TYROBP	DOCK10
RELT	PLAU	WARS
ITGAD	LYPD5	FOLR2
CD40LG	C5AR1	GPR183
FCRLA	RESF1	PTGS1
STAC3	RASSF4	LILRB5
GPR132	CYTIP	CD6
TNFAIP8L2	TIAM1	GRIN3A
KEL	CD28	KLHL6
TMEM229B	EBI3	CD37
PNOC	TMEM106A	BTLA
RHBDF2	GRB2	KLRK1
BTK	HLA-DMB	CST7
CSK	C19ORF38	XCL2
MATK	FOXP3	AXL
PTPN6	PRF1	HLA-DOA
FGL2	SYNE3	CD5
FSD1	CCDC71L	MCOLN2
LGALS2	STAC3	GRAP2
CCR2	PARP9	SIGLEC1
BCL11B	GM2A	NRROS
AIF1	KLHL6	CLMP
PIK3AP1	RAB33A	PLEKHO1
APOL6	GAL3ST4	NCF1B
GMIP	FNBP1	FPR2
CD40	GLIPR2	C1R
L1CAM	SLC8A1	KCNMA1
IL27	STAMBPL1	CPVL
FCGR1A	HLA-E	LILRA5
SERPINB9	ABCA1	IL18RAP
GAB3	TNFAIP8L2	SPN
TMEM140	GZMH	TNFSF4
MSC	PARP12	FAM49A
ZNF101	SAMD4A	DCANP1
TNFRSF13B	SLC16A6	KCNAB2
DOCK8	SRGN	HCP5
STAP1	ETV7	TESPA1
CR1L	ARHGAP25	MCUB
GTSF1L	BIRC3	SELL
FCGR1CP	LAG3	C5AR1
CCL25	LNPEP	CR1
HLA-DOB	LILRA3	HS3ST3B1
TARP	TRAF3IP3	ADGRE2
S1PR4	SP140	CORO1C
RNF166	HTR7	PRKCB
TLR10	ZNF683	F13A1
C15ORF53	CXCR3	ZBED2
ADORA2A	GFI1	HLA-DPB1
FCRL5	CLEC12A	AGAP2
TRPV2	NUB1	HVCN1
SNAI3	PLCXD2	TDO2
CLEC17A	GNLY	LRMP
FLT3	ATP10A	FAS
PIK3R6	CIITA	RUBCNL
TSPAN33	FMNL3	TICAM2
POU2AF1	DOK3	DAB2
PAX5	KLRC3	ATP6V1B2
SPN	RCSD1	LIPA
GIMAP2	MAP7D3	HLA-DQA1
LAP3	GNB4	OSTM1
VPREB3	TTC24	TMEM52B
HCP5	ALOX5	TNFRSF1B
APOE	IL2RG	NECAP2
BFSP2	PML	GIMAP8
TYMP	ACAP1	SYT11
DOCK10	MS4A7	MRC1
NLRP6	GPATCH11	MAF
SLC31A2	SLAMF6	ACAP1
EPSTI1	NCR1	NLRC5
BEND4	AXL	CD70
BTN3A3	AGAP2	CARD16
CLEC4D	CCL18	CXORF21
PPP1R18	THEMIS2	SYNE3
P2RY13	CD109	ITGAX
IL32	AKAP5	CLECL1
ARHGEF6	CCL13	LAG3
GATA3	NCEH1	LSP1
CCR4	HLA-DQA1	MATK
DPF3	ZYX	GYPC
FAM129C	KLRC1	HLA-C
2019-09-06	LYZ	PPP2R2B
VSIR	HLA-DRA	GNA13
CD80	SIT1	GPR18
HLA-C	APBB1IP	C1S
HK3	OPTN	NCR3
CD200R1	C5ORF56	RUNX3
PSME2	BTN3A2	CD52
LRRC25	RNF213	CCR4
VAV1	GIMAP2	LY86
STX11	OLR1	OSCAR
RUFY4	CD69	TBC1D10C
SERPING1	PIK3CD-AS1	CXCR3
LILRB3	NFATC2	TM6SF1
RELB	CXORF21	IL18R1
ABCB1	UBASH3A	IFIT3
CD84	SLC2A9	TMEM26
C1ORF54	GZMK	DOK3
EVL	OAS2	COTL1
GNGT2	CTSS	IFFO1
SOWAHD	SELL	CD8B
B2M	HIVEP3	NCF4
THEMIS2	BICD1	ARPC2
FGR	CLEC4E	P2RY12
GRIP2	TLR1	KLRB1
EVI2A	TNC	BTN3A2
CYP4F22	LST1	MILR1
CD14	TNFRSF8	AQP9
ARHGAP45	DCANP1	BHLHE41
CYBB	TESPA1	HCLS1
MFNG	PRKCB	GNAI2
RRN3P2	CD6	PLEKHA2
ITGB2	CD70	SLC2A5
FMNL3	TMEM121B	JAML
MS4A6A	FAM225B	ALOX5AP
TLR8	CLEC5A	MAP4K1
CLEC2D	TSC22D2	PIP4K2A
MPEG1	HLA-DOA	ASB2
CD180	IL9R	PTPRCAP
CD52	GPR82	KMO
BTN3A2	CD37	RIC1
SLC2A5	UBA6	LOXL3
NELL2	TIPARP	TMEM229B
CCDC88B	OGFRL1	THEMIS2
GRIN3A	RAB8B	IDO1
MGC12916	ANKRD44	ALOX5
ZBED2	IFFO1	ADORA3
POU3F1	CD44	PARVG
BTN2A2	GIT2	FUT7
LINC00937	AQP9	PDE6G
NRROS	TMEM52B	ZNF831
TNFSF8	SIGLEC11	KCNJ10
MZB1	HLA-DPA1	ARHGAP18
HTRA4	DCBLD2	CPED1
GRAP	ARHGAP18	CCL18
MAP3K14	BATF3	TRAF1
IKZF3	LGALS17A	NOD2
LAT2	ANXA1	HRH2
HEATR9	JAML	RAB39A
TNFAIP2	RSAD2	NCR1
LINC00494	RNASE6	TGFBI
PIK3CG	SLC36A1	STAMBPL1
SLFN14	COTL1	DAPP1
PCED1B	FUT7	C5ORF56
CALHM2	DTX3L	CEACAM21
IL18R1	ZNFX1	RASAL3
LYL1	CD5	CSF2RA
IL26	FLVCR2	PTGDR
PPP2R2B	ZBP1	SAMD9
FCGR3A	MILR1	MMP25
LIME1	ADAMDEC1	HLA-F
MMP9	SLFN5	CD163L1
STAB1	TLR6	STK4
SLC7A7	TICAM2	UBD
CCL3	GPR18	KLRC1
AICDA	HLA-F-AS1	TCAF2
LINC00926	DDX60L	NLRC3
GYPC	NRP2	FMNL1
HSF5	NCF1B	VSIR
CSF1R	IDO1	VIM
KLRC2	C5ORF58	TRIM69
PLA2G4C	NOD2	GAB3
ITGAE	NLRC3	CXCL12
CD1D	CD300E	GAS7
PRDM1	TMEM131L	RARRES1
SMTNL1	ADGRG5	ZNF683
RASGRP3	SLC2A5	TLR6
HLA-DOA	BEND6	C16ORF54
HCK	APOBEC3C	ZBP1
TCF7	SECTM1	ATG7
LILRA4	RUNX3	GATA3
RHOG	CLECL1	MICB
BMS1P20	F13A1	MYO5A
GNG2	VIM	IL9R
HLA-DMB	PLA2G7	QKI
IL7R	DCLRE1B	KLHDC7B
ZNF804A	KIF2A	STARD8
HLA-A	GNGT2	PIK3CD-AS1
TAPBP	BHLHE41	LIMS1
RESF1	KLHDC7B	PPP1R16B
FPR3	ITPRIPL1	RECQL
HLA-DPB1	DNAJC5B	PSAP
CTRL	HDX	SLC25A53
ADAM6	RGS10	MSC
IL21	CD48	LPAR5
CARD9	PARP14	CCL13
TYROBP	ANO6	C15ORF53
SYNE3	LIPA	IL1B
PLCXD2	GIMAP1	APOBEC3C
TDO2	PLGRKT	ACP5
ARHGAP4	GMFG	MFNG
ETS1	PMAIP1	NAV3
PIP4K2A	CLMP	INPP5D
MEF2B	IRF5	AKAP5
C1R	C15ORF53	ANKRD44
ITGA4	SH2D2A	GPR155
TMEM150B	XRN1	CXCR4
RGS19	IKZF3	HLA-DQA2
STX1B	GPATCH2L	CD74
HLA-H	AKAP2	RESF1
CD74	HS3ST3B1	VAV1
OTOF	RASAL3	ENTPD1
CASP5	MAN2A1	GPR82
PSMB8	TNFAIP2	RASGRP3
AKAP5	QKI	CTSK
CD22	RHBDF2	SUSD3
HLA-DQA1	PXK	SOD2
KIR3DL2	GAB3	PEA15
RTN1	PARVG	CD44
STAMBPL1	STAT4	TMEM200A
SIGLEC14	CGAS	NAIP
P2RX7	CCL2	FLT3LG
PLCG2	PLXDC2	CIITA
FCRL2	MOB1A	GFPT2
SOD2	ARHGAP15	ARID5A
C3AR1	GIMAP7	STAB1
RUBCNL	EHD4	SIGLEC8
ZCCHC18	TBC1D10C	ZAP70
PARP15	CCR4	OPTN
SIPA1	GPR68	TMIGD2
FLI1	ST8SIA4	LAX1
PLA2G7	IL16	ZNF101
CD38	ARHGEF3	RHOH
JAK2	LUZP6	PIK3CD
NPL	ARID5A	PLA2G4C
IRF5	VAV1	FCN1
IFI35	PIK3R6	IFIH1
CLEC4A	ATG7	STAT4
KBTBD8	MMP12	SLC16A6
PARP12	GPR34	KLRC3
HLA-L	NECAP2	SH2D2A
LST1	KLRC4	IFIT2
XCL1	TNIP3	RELT
TNIP3	TRIM22	RGL4
XAF1	CR1	GNLY
FXYD7	ATP6V1B2	PRDM1
KIF21B	KCNMA1	RASSF2
CASP1	KIR2DL4	CD1D
ATP1A3	CD8B	LILRA3
IGSF6	XCL2	LILRA4
C5ORF58	GLS	PIK3R6
ANKRD36BP2	TMEM26	CRYBB1
KCNK13	SEMA7A	HIVEP3
GIMAP8	FLNA	NXPE3
INSL3	ZNF831	CLIC4
NFKBIE	TRIM69	LOC154761
NLRP3	SLC2A3	P2RY14
SEMA7A	LY75	MAP7D3
TNFRSF14	ZAP70	PLCL2
NTRK1	NTAN1	SSPN
SIGLEC8	P2RY12	VNN2
ADA2	NAIP	BIRC3
RBP5	PLSCR1	SCML4
NAGK	HLA-F	CD300E
BIRC3	IL21	KCTD12
P2RX1	SLC2A14	APOBEC3D
TNFRSF17	NCF4	ARL11
HLA-DPB2	SP100	JAK3
MYO1G	CMPK2	MMP9
HLA-DPA1	RIPK2	CYLD
TMEM266	HLA-C	SH2D1B
TOX2	SMURF2	GRIP2
GP1BA	PI4K2A	CSF1
SNX10	RAP2B	CCDC88A
CDHR1	MATK	CALHM5
EMP3	SPATS2L	DPF3
GPR183	HIF1A	CCL2
SH2B3	STK4	GZMM
CARD16	RASGRP4	NTAN1
C1ORF162	MAP4K1	GPR176
CHST11	SERPING1	NAAA
KCNH4	NBN	TTC24
CYSLTR2	CD163L1	AKAP2
MICB	FAM49A	LYPD5
CD300A	PLEKHO1	ABCA1
CLNK	ARNTL2	FGD3
TNFRSF18	AKNA	PRCP
CEND1	ARPC2	L1CAM
MICAL1	PTGS1	GRB2
MPP1	APOL4	ADGRG5
VCAM1	TMEM229B	RAB32
GPR141	CST7	FRMD6
SIRPB2	GPNMB	LOC606724
RNASE6	ACP5	HLA-H
FCGR2C	SSTR3	MOB1A
RGS1	NIPAL4	RASSF4
PILRA	TLN1	LINC00158
2019-03-01	CAMK4	CXCL13
HAAO	LOXL3	OLR1
JAML	EHD1	LY9
GPR31	PLA2G2D	ATP10D
SHD	TGM2	FNBP1
ASGR2	MOB3A	HTRA4
DAZL	TRANK1	MB21D2
PTGDS	CD101	BATF2
LRRC8C	RUBCNL	CD7
KLRC4	STAC	TNS3
RTP4	LSP1	SOWAHD
SKAP1	EPB41L2	RHOG
HIVEP3	ZNF101	CASS4
FDCSP	OSM	IKZF3
MILR1	DHRS9	SIGLEC11
PSMA8	KMO	2019-09-01
MYH7	PSMB8	MITF
FYN	CDCP1	CTSC
IGDCC4	ATP11C	ENTHD1
GLIPR1	GIMAP8	DPEP2
HLA-DRA	RNASE2	PDPN
FCER2	IFI44L	MAN1A1
TMEM156	STAB1	PXK
LILRP2	BTN2A2	SLC36A1
SIRPA	ZNF430	NABP1
RARRES3	IFI35	CCDC80
ANGPTL6	JAK3	ARHGEF3
NR1H3	CCL7	LY75
SIGLEC9	ARF6	SP100
SLC1A3	LRMP	BEND6
MEFV	EPB41L3	ELK3
DNAJC5B	CYP4F22	FMO1
LINC00341	ROR1	FKBP15
STK4	HRH1	PSMB8
SIGLEC1	PPP1R16B	CFLAR
CEACAM21	ADAMTSL4	TRIM22
PEAK3	EGR2	CAPG
IL10	DAB2	FLT3
MYO9B	LINC00158	CD27
NME8	FGD3	LINC00426
NFKB2	BTLA	TREM2
GRK6	CARD16	CD101
ADAP2	FLI1	HLA-DRB1
CCL21	TGFB1	BEST1
PAPLN	LOC100126784	RAB42
FCGR2B	PTPN1	CCN4
HS3ST3B1	ZBTB32	DUSP2
GRB2	NCR3	LNPEP
CCND2	BCL10	EGR2
SAMHD1	ELF4	CCRL2
KLRG1	LRRK1	PLCXD2
PTGER4	HLA-DPB1	CNTLN
GM2A	ZNF699	TGM2
SLC9A9	PEA15	IL12RB2
TLR6	HLA-DQA2	ICAM3
CLEC2B	GNA12	PMP22
CALHM1	TMIGD2	EPB41L3
WDFY4	MMP25	SLC2A6
CDX1	XAF1	GPR171
TRPM2	GBP6	STK17A
APOL1	KLRC2	RASGRP4
DGKZ	EREG	CTSL
ACP2	SSH1	OGFRL1
GAL3ST4	TNS3	SSTR3
GLIPR2	HERC5	BST1
C1S	MYBL1	ARSB
SP110	TUBB6	TMEM106A
PBX4	CSF2RA	APOE
CRB2	TNFRSF1B	NAALADL1
HSPA7	PRAM1	PDE4B
RNF213	SOD2	FGFR1OP2
CARD8	ITGAV	TSHZ3
BCL2A1	APOBEC3A	GPR137B
GHRL	DCSTAMP	C12ORF4
RHEBL1	C12ORF4	UBE2E2
TCAF2	LYN	MYLK
TLR7	PSME2	RASA3
GIT2	CYLD	HLA-DPB2
DERL3	MYO9B	LGALS1
MCUB	BCL11B	CCR7
CFP	GFPT2	ZYX
WNT1	MT2A	DDX60
ATF5	RGS19	TIAM1
DAPP1	FMNL1	ZNF80
RENBP	RBL1	C5ORF58
SIGLEC7	DUSP2	FN1
GNAI2	OAS3	CNRIP1
GPR155	KCTD12	PRR16
BTN1A1	C9ORF72	RGS1
OPTN	KCNJ10	GIT2
APOL4	FN1	MMP12
MAPK11	DPF3	RALB
TNFSF4	TM6SF1	LAT
APOBR	MXD1	FCRL3
PRKCQ	CATSPER1	DCSTAMP
ZDHHC14	GMIP	CSGALNACT2
TICAM2	TMEM156	RAB31
P2RY11	APOL2	SLC16A1
SECTM1	RASGRP3	APOBEC3H
CD68	ADORA3	ANXA6
TXK	MITF	CYP4F22
CCR1	G0S2	FLVCR2
TRAF3	PPP2R2B	TMEM86A
XIRP1	HSPA6	CCL19
CTSS	ACTBL2	RNASE2
CSF1	MARCO	ABCA6
CCL8	HVCN1	HLA-DOB
APOBEC3F	IFI44	APOC1
MYBPC2	STARD8	TNFAIP6
SH2D1B	RAP2C	SEMA7A
CTSB	FGFR1OP2	ZBTB32
TNFAIP8	CEP85L	FCRL6
CYLD	NIN	CRYBG1
ZNF267	LIMS1	XRN1
GFPT2	PLAUR	CD40LG
RGS9	TRIM21	PRNP
SLCO2B1	SCLT1	ADA2
PTCRA	TDO2	CTSW
ADA	CD83	MCTP1
OGFR	TNFSF4	FCAR
LILRA6	PRXL2C	BNC2
BATF3	MBOAT2	SPATC1
CD163	UHRF2	SKAP2
ADGRE1	CMTM1	TNIP3
RARRES1	TMEM236	CDX1
ALPK2	L1CAM	TRPA1
HLA-DQA2	FOLR2	NCEH1
CORO7	SLC16A1	RTP4
HAMP	HLA-H	RECK
PML	GNG2	TRIM21
PLXNC1	PHF19	RAB39B
LPAR5	CD7	ITGAE
LINC01588	CD74	KIR2DL4
RALGDS	SUSD3	LOX
ELL	GADD45A	DPYD
ZNF385A	ASB2	NCK1
EFHD2	SKAP2	TIMP2
SRGN	SLC25A53	LGALS17A
FUOM	C9ORF139	POU2F2
DNAH8	NAV3	OSBPL8
CD101	PRDM1	CSTA
NUB1	BRIP1	CEP85L
SLC8A1	DYSF	PRRX1
LILRB5	LIMK1	ETV7
FNDC9	INPP5D	IFI16
DOCK11	RTP4	NTRK1
CCR6	CAPG	UBASH3B
PRAM1	CCSAP	HS3ST3A1
ADGRE2	CD52	OLFML2B
RASSF2	MET	TBC1D4
PRKCH	KCNQ5	ST8SIA4
IDO2	CPVL	RCBTB2
TMEM121B	UBE2E2	APOC2
CR1	FCN1	STAP1
GPR82	ARL6IP5	PTCRA
TLDC2	SCML4	CYB5R4
AMPD3	CBL	IL32
KCNN3	PTPRCAP	ESYT1
TSHR	APOBEC3D	TUBB6
C4ORF50	P2RY1	TOX2
UNC13D	RASSF8	KCNJ5
DTHD1	FRMD6	TMEM121B
SMAP2	FCRL3	RSAD2
MCHR1	CMTM3	ZNF699
OXER1	TDRD7	NUB1
TLR4	OASL	TPK1
LOC728743	LOC606724	MDFIC
MNDA	ATP10D	CYSLTR1
MPO	SPATC1	MCHR1
COL6A2	LY86	KLF17
RASA3	NRP1	DCN
STAG3	CDH3	PSMB10
LOC100240735	HTRA4	NIPAL4
NFATC2	NPL	P2RY8
CTSZ	SFMBT2	FAM225B
TNFSF14	LAX1	OAS2
CD300LF	RARRES3	FAR2
SH2D3C	SPHK1	OSTF1
TRANK1	JCAD	SNAI2
CD209	IL1A	RRAGC
OR4C6	PTCRA	MPO
TMEM273	FAM126A	KLRC2
PPP6R1	LYST	IGFLR1
HSH2D	ARHGAP10	KLRC4
HLA-G	SLC12A3	TARP
CSF2RA	STX1B	PLSCR1
IL34	SPRED1	IFI35
MOB3A	NMI	NFATC2
CFLAR	SEC23A	CCL11
NFKBID	IFIT5	OLFML1
SIGLEC5	PLEKHA2	DCK
LILRA1	IL22RA2	MYO1G
KIR3DX1	INSYN2B	BCL11B
IL3RA	SH3BP1	RGS19
CD33	C1R	IRF4
IL22RA2	COLGALT1	MGC12916
PHF19	CLEC4C	CD200
GPR15	LILRA4	KLRG1
CXORF21	NFKB1	AMPD3
NOD2	VCAM1	RAB30
RGS18	MMD	FAP
KCNK12	HLA-L	LAYN
KIR2DS4	PIM1	PEAK3
LOXL3	KLHL5	GPR68
TGFB1	PLA2G4C	SNX2
ERMN	HCLS1	SIRPD
ITM2A	PPARGC1B	PRXL2C
SSTR2	NRIP1	RGS10
LILRA3	CEACAM21	VOPP1
VNN2	RHOG	VGLL3
FER1L4	PTX3	CLEC5A
ALOX5	RAB31	ST3GAL2
AURKC	RAB39A	BTN2A2
CD160	GGTA1P	ASGR2
PTAFR	ZNF80	CYP1B1
WNT10B	RAB42	PRKCH
LYZ	CHST11	RAP1B
ITGAM	PPP1R12A	PRKD3
MCM5	IFNAR2	SLC12A3
LY75	SLC9A9	CTSZ
LOC154761	IL6	FCMR
SOAT2	CD1D	HLA-A
TGM2	PRNP	MANEA
TLR1	SOWAHD	HLA-F-AS1
KMO	MAF	IGDCC4
MFSD12	LGALS1	CDK14
EMILIN1	PCYT1A	OASL
UBA7	IL7	DDR2
NAPSB	GBE1	GPR132
PLCB2	AMPD3	ARNTL2
NABP1	FHOD3	ADAMTSL4
ATP8B4	SPTB	CCL7
SLC37A2	C16ORF54	KLHL4
GPSM3	ACTR3	NMI
KIAA1755	MAN1A1	APOBEC3A
NXPE3	ARHGAP20	ABI3BP
CLEC12A	SAMD8	TMEM255A
SH3BGRL3	PLIN3	OSM
ACP5	GPR132	RARRES3
SPHK1	MFSD14B	SMIM3
LYPD5	IL1RN	WDFY1
CHFR	FOSL1	PARP12
MT2A	SP110	SH3BGRL
PARVB	FCRL6	INSYN2B
EMILIN2	PPFIBP1	GPRIN3
SP100	FCAR	TMEM156
U2AF1L4	RGL4	ACAP2
FAM225A	NXPE3	MYD88
APOC1	TREM2	MARCKS
IKBKE	KLF10	MEI1
ZEB2	PDK3	C9ORF139
PPARGC1B	SIGLEC6	CACNA2D4
SLC6A12	MGC12916	ANO6
CACNA1I	GREB1L	PRR5L
PARP14	CASP4	TGFB1
GGTA1P	OSTM1	TENM3
ANKRD44	SH3RF2	ERAP1
RIN3	GRIP2	ST8SIA1
MAX	ST3GAL2	CACNA2D1
HLA-DQB1	KLF6	MRAS
RIPOR3	UBASH3B	EPS15
CARD11	EMP1	NR1H3
APOBEC3C	FLT3LG	CRLF3
NAALADL1	XIRP1	KLF12
LGALS9	TBC1D4	NAT8B
TNFRSF25	AREG	FUOM
ENTHD1	PCED1B	LGALS2
MYH6	RIN3	TCL1A
BATF	SLC2A6	CD79B
COL6A1	MAP1LC3C	LACC1
NECAP2	CCL1	APOL2
GPR68	NTRK1	CCND2
GNB4	NPC1	LPAR6
WNT10A	C11ORF21	NBN
GAS7	HLA-DRB1	DHRS9
ANXA6	RAP1GDS1	C11ORF21
TNF	NCS1	PLCG2
KCTD17	PTGDR	SLC2A3
LOC728989	ADGRE4P	RIN3
CD300C	SLC25A46	CLEC4C
PACSIN1	CRLF2	NIN
AP1S2	ADCY3	GAS1
VOPP1	VSIR	DDX58
LRRK1	ERAP1	NUGGC
HTR6	TYMP	OSBPL11
CLEC7A	RHEBL1	PPARGC1B
ENTPD1	IRF4	CCL1
ST8SIA1	ARAP2	ALPK2
MIR9-3HG	SRPX2	ACTR3
VAMP1	CAST	NME8
GCSAM	DST	TMEM236
HRH2	GPR171	HAS2
HLA-DRB1	SLFN11	ZEB1
SAMD9	PFKFB4	PVRIG
SFMBT2	RASSF2	VNN1
SERPINA9	PNPLA6	N4BP2L1
TREML2	FLT3	CHRNA6
CCL11	MCHR1	HSF5
CCDC71L	2019-09-11	S100A8
MAST3	HRH2	LXN
PTK2B	PRR11	JCAD
TAPBPL	GPR87	ADAMTS2
MS4A4A	CSF2	PPM1M
LINGO3	ICAM1	MARCO
APBA3	GPR137B	IL21
CUX2	GAS2L3	SNCA
GRK2	CNN3	IFNGR1
COL19A1	MIAT	PIM2
STARD5	ANTXR2	CAMK1G
CCL3L1	AFAP1L2	NAGK
KIR2DL3	NOTCH2	CD83
SLC18A1	VRK2	LUZP6
OR52N4	FAM225A	SPOCK2
VASH1	PSMB10	HERC5
PROX2	HLA-A	ITM2A
ITIH1	HLA-G	GPATCH2L
CD163L1	RGS1	IL7
CEP85L	ATP8B3	GPC6
ZYX	PVRIG	LRFN5
FKBP15	C15ORF48	COL6A3
BMP2K	TGM5	RASA2
CCL1	CRLF3	TLR10
MAN2B1	HPS3	SIGLEC15
TRIM21	HCG26	PARVB
GAPT	EIF2AK2	DPT
TXLNB	SH2D1B	TRAF3
PGLYRP2	TMOD2	IRF5
IFIH1	GAS7	DDO
FBXO10	MCTP1	LINC01140
TMEM51	2019-09-01	M6PR
POPDC2	ARSI	LMO2
YPEL4	CST6	GPATCH11
KCNA2	MS4A14	MMP2
HS3ST3A1	ALDH1A3	CCL23
NUP210	NAAA	PML
OASL	MELTF	SP110
EHD1	ATP1B3	PARP9
IL12B	CLIC4	BICC1
XRN1	GATA3	NFKBIE
DPEP2	RASGEF1B	EMILIN1
CADM3	UBD	MGAT1
P2RY12	MMP9	PLAU
STAT2	RHOH	PRAM1
ARL11	PAG1	TCF4
TMEM131L	LINC00426	PALLD
TIMD4	PRKD3	LY96
UAP1L1	PDE6G	SOCS1
CHIT1	PHLDB2	HLA-DRB6
CLEC4C	PSAP	LRRK1
CCL18	SNX6	PLA2G5
IRF9	SLC28A3	IQGAP2
OSCAR	APOC2	KCNMB1
TRIM22	MPO	CGAS
CYBA	DNAJA1	COL6A2
HOXA1	TAOK3	PALM2-AKAP2
SYT11	ARSB	TBC1D1
C19ORF66	TREML2	AICDA
ISL2	ANKIB1	SLFN11
CPXM1	MAP3K14	SLC30A4
IL17A	2019-03-03	CARD9
NUP62	SYK	SECTM1
TMEM86B	GPR155	USP15
MGAT1	CXCR4	PPFIBP1
LCNL1	PROX2	ITGA5
CAPG	TMEM255A	PHLDB2
ST3GAL2	CCRL2	RSPO3
NLRC4	HBEGF	TSPAN33
RAPGEF1	CHI3L1	GAPT
FPR1	RUNX1-IT1	FGD5
CHRNA6	PRKCH	2019-09-06
LAIR2	LHX1	CCDC90B
NAIP	HMOX1	PDGFRA
CCL3L3	TOX2	SLC6A12
ZBTB46	LPAR5	MSL3
BCL2	APOBR	ADAM12
KRT36	CCN4	MOSPD2
RIPK2	ADGRF1	LTB
EPB41L3	CTSL	SLC2A14
PDE4B	FGFBP1	LEPROT
SYNGR3	RC3H2	SIGLEC6
NIPAL4	LAT	XAF1
CCM2	SMIM3	P2RY1
NMI	TRIM34	C10ORF55
PLCL2	CYSLTR1	MAT2B
CBLN3	GPR176	GBP6
EAF2	LINC01588	IL1A
RGS10	TRPA1	HLA-L
GBP7	CPED1	HACD4
SGTB	SERPINB8	CAP1
ROBO3	VOPP1	C9ORF72
GTSF1	KAT2B	ARSI
JCHAIN	CX3CL1	TMOD2
PPP1R2P1	SH3KBP1	SNX6
RAB39A	PRDM8	SPHK1
SIRPB1	CCR7	FRMD4A
JSRP1	PLIN2	LPAR4
PSME1	MFNG	BACH1
ORAI2	ITGA2	KIR3DL2
POMC	EFHD2	XCL1
NAAA	TNF	PDE1B
CYTH1	GPRIN3	IL22RA2
TMEM176B	RAPGEF6	PSMA8
ANKRD55	RRAGC	FGF2
ICOSLG	SIGLEC8	PLA2G15
UTS2	MAP7D1	IL3RA
TTBK1	MB21D2	SH3BP1
HIC1	ULK4P3	ADORA2A
PIF1	ACTR2	EHD4
CBFA2T3	OR4C6	KDELC1
CACNA1A	ADAM12	ABCB1
WNT6	BRCA2	PI4K2A
PARP9	S100A8	ARL6IP5
TIAM1	MIS18BP1	SNX3
MFSD1	OTUD4	KAT2B
SYK	SOCS1	PSME2
P2RY14	CCL23	KIR2DL3
MSL3	GBP7	HLA-G
HLA-DMA	CEACAM4	COL6A1
GPR19	AVL9	PDLIM3
CCN4	SLC4A7	POSTN
IL24	HAUS6	AKNA
BHLHE41	DMXL2	SLC29A3
APOC2	PEAK3	CD109
NTNG2	CCBE1	PVALB
BEST1	CSGALNACT2	PPT1
TRIM14	ART3	NELL2
CEACAM4	MAPKAPK3	ACSM5
TCN2	VDR	NEXN
SARDH	TIMP2	GBP7
SAA2	DENND4C	SFMBT2
RAB8B	TNFSF10	RP2
GCH1	PLB1	SLC25A46
KLK1	CXCL13	ACVRL1
PTPN1	PTGER2	SHISAL2A
SLC6A7	ELOVL6	RAP2C
LHFPL2	ACAP2	B3GALNT1
GH1	CEP128	SYK
SAA1	TGM4	SPIB
NLRP1	MYH15	ITGAD
TRARG1	SEMA3A	SV2B
LY86	DDIAS	TLN1
PNMA3	ITGA5	FAM102B
CR2	SOGA3	CMPK2
APOBEC3A	BEST1	APOL1
REC8	SDC3	ADTRP
HASPIN	GPC6	CCL21
TMEM52B	SHCBP1	LOC374443
PALD1	DNAJC13	PTX3
MDGA1	SYNJ1	FAM124A
MYBPC3	PFKFB3	CARD8
PTPRO	FOXN2	ARRDC5
FCN1	PLCL2	LYL1
DTX1	SH3BGRL3	FCGR3B
EGR2	MMP14	TRANK1
MEOX1	DIAPH1	DOCK4
SP140L	NAGK	TNFAIP2
MAF	CRYBB1	FSD1
DNPEP	CYP1B1	PROX2
OAS2	HERC6	CCR6
IL23A	HDAC9	LAMA4
KCNA3	PDLIM4	RASGEF1B
PYCARD	MOB3B	PPP1R2P1
PTGS1	CAP1	RNGTT
TBC1D1	TARP	ROR2
FCHSD1	HSF5	MT2A
PPM1M	CHD1	PTPN1
TVP23A	UPP1	MIR100HG
HTR7	PALM2-AKAP2	CCL3L1
RIPOR2	COL6A1	DIRC1
KIF5C	IGDCC4	NKAPL
LEF1	OSMR	ZCCHC18
KCNMA1	SLC6A12	LUM
CCDC136	IL32	DYSF
HLA-J	ITGB3	ATP6V0D2
TREML1	LUZP1	EGFL6
SPNS3	POLK	CCDC50
SHKBP1	MSN	FCRLA
SIGLEC15	TMEM51	LINC00341
ABI3BP	PGAM4	GSDME
SIGLEC11	KIR3DL2	POU3F1
SLC16A6	PLS3	2019-09-07
TMEM86A	COL6A2	XIRP1
TEX11	MYBPC2	PLPP7
STX4	KLF12	CLC
MAP7D3	KLF17	HAMP
RELL2	ARL10	PIP4P2
HLA-F-AS1	SMC2	CXCR5
MSX2P1	MSC	C3ORF38
ASPHD2	PGK1	LIMD2
SNAI1	HIVEP2	TNF
CPVL	LOX	ZC3H12D
RAB8A	CHRNA6	P2RX1
SCLT1	ADAM8	RHBDF2
ANXA2R	CAPZA1	TREML2
GPBAR1	IL3RA	HLA-DRB5
MMP12	CILP	GYG1
ZNF296	SNAI1	MAN2A1
ST8SIA4	CIP2A	PCDHGA12
EID3	PLA2G15	LRCH1
SLC2A9	BBX	CCIN
IFIT3	P2RY6	SLITRK4
MT1H	ADA2	ST6GALNAC5
CPNE7	TMEM86A	COLEC12
ESR2	CLEC12B	ALDH1A3
MOV10	MEF2C	GPR55
RUNX1-IT1	LILRP2	ADAMTS12
EPHB6	NME8	ARL10
STARD8	PTPN12	ITGAV
PLEKHA2	IKBKE	GREM1
KLF12	CASP10	BICD1
CASQ1	CHST3	JAKMIP1
ARHGAP22	CEP135	IL1RN
VAC14	PAQR3	CUX2
NEURL3	ST8SIA1	FIBIN
AMPD1	SYT12	CAPZB
PRKD2	TPK1	ITPRIP
ABCA9	PICALM	SDCBP
TMEM106A	GBP3	JAZF1
IRGM	TNFAIP6	IFI27L2
SH3BP2	CLSPN	IDS
NCF2	MORC3	GPR1
ANK2	UBA7	ACER3
LOC440896	ANKRD13A	TBC1D2B
NRXN2	KCNA3	IFI44L
TBC1D4	MXRA7	LINC00189
DIRC1	PDZD7	PTPN6
GNA13	DUSP5	CCSAP
ACSM5	ST6GALNAC5	EIF5A2
FAM49A	CXORF38	HDX
TPTE2	CLEC2D	PTGDS
FAM225B	ARHGAP45	TIFA
PLD4	NUP205	CCDC71L
DYSF	C1ORF54	FAM225A
CCDC88A	ADGRE5	FGF7
PHF24	RALGPS2	HEG1
CCDC141	GSDME	ZNF365
APOC1P1	TMED7-TICAM2	ARHGAP31
CEP128	SLFN12	HGF
GRM2	CARD9	GPR85
RAB30	SFXN3	ACTR2
RAB37	2019-09-07	TXLNB
G0S2	WDR44	ROR1
NFATC1	TENM3	GPBAR1
DLGAP3	PALLD	KIF17
CRYBB1	TMC8	RTP5
PDCD4-AS1	HK2	ZBTB38
GBP6	KIRREL1	ASAP1
TMEM26	FAT2	HLA-DMA
LACTB	JAK1	PLB1
IL1B	FYN	ATG3
CYBC1	HLA-DPB2	FBN1
BHLHE22	VNN2	C21ORF91
PRKCG	DPEP2	DAZL
SEMA6B	PSTPIP2	BHLHE22
PLEKHF1	TSHZ3	MMP14
CGAS	DNMT1	MYO9B
IFI16	HSPA7	PSTPIP2
PVALB	HERC3	CCL26
CRYBA4	TTL	CALD1
CARD17	FAM111B	ZFPM2
GPNMB	LY9	TIMD4
UBE2E2	HACD4	CASP4
VSIG4	ERCC6L2	MIAT
LY96	PGM2	TSPAN32
TOGARAM2	TMEM38B	FCRL5
P2RY6	POU2F2	FAM131B
SAA4	RELL1	S100A3
RAB3IL1	SERTAD2	GSTO1
INTS6L	JADE2	ZDHHC14
HPS5	RASAL2-AS1	MMP3
MYO5A	UNC13D	DCLRE1B
TNFRSF6B	SIRPD	SSH1
BOC	SAA2	MOB3B
TUBB6	OSGIN2	RAP1A
BLNK	NT5E	PCYT1A
SLC36A1	ADGRF4	HAAO
PIPOX	TRPS1	HDAC9
CLEC12B	KCTD5	CEACAM4
CDK5R1	ZFYVE26	SNX29
COLQ	SETX	TM4SF19
FAM102A	SLC31A1	NMT2
TRAF5	EPHB2	CHIT1
P2RX2	MAX	TMCC3
NEU4	SYT11	ADA
MLKL	PIM2	CAVIN1
WT1	PDE4B	MFSD14B
DSE	OSBPL8	GMIP
FREM1	AGTPBP1	CLEC1A
PROB1	SDCBP	TGFB3
IL2	PARP15	TPM4
ACRBP	TUT7	SLC24A4
PLA1A	ATP1A3	ADPRH
CXCL12	ZSWIM6	CCL25
CYP27B1	SMTNL1	FSTL1
MS4A14	BNIP2	AFAP1L2
C1QTNF1	SLF1	IQSEC3
EPB41L2	RELB	ACKR4
LPAR6	ERO1A	BNIP2
PSTPIP2	FBXL13	LINC01588
TIMP1	ATP2C1	GPR31
SDC3	HLA-DRB5	MT1H
RIC1	SMCO2	RTL3
KIR2DL1	OSBPL3	SSTR2
TWF2	CACNA2D4	TYMP
SLCO5A1	P2RY14	AKR1B1
VNN1	MYO7A	ATP2C1
SPIC	DENND5A	ZNF788P
ADORA3	IL27RA	UBE2J1
RASSF1	KLHL18	ANGPTL2
EGFL6	FCMR	RAP1GDS1
ATP6V1B2	SLC9A6	TEX11
PTGIR	STAP1	TPP1
TAS1R3	TRAF3	STAC
KIR3DL1	FCRLB	HERC3
FAS	GNA15	HMOX1
UBE2J1	FAR2	GLRX
CCRL2	SLC16A3	CD38
SLFN11	RNF19A	MMD
STAR	SLC22A4	CLEC17A
IFI27L2	CCL11	TNFSF10
TCIRG1	PATL1	ATP11C
KIRREL2	MT1H	XPNPEP2
HLX	ELL	TMEM109
TM6SF1	ADORA2A	TNFSF12-TNFSF13
FOLR2	DNAJB14	SEC23A
	SSPN	F2R
	KIR2DL3	UBA6
	CCR6	TXK
	CAVIN1	PTGER2
	FAP	ANGPTL1
	AHNAK	TMEM266
	CCDC90B	TRPS1
	RUBCN	RIPK2
	BEND4	RELB
	WT1	LOC100126784
	CD27	WDFY4
	NEDD4	TMEM119
	TCL1A	ANTXR2
	MCM5	CCDC141
	RAB32	SULF1
	GSG1	HLA-DQB1
	MYBPH	WNT2
	SPTA1	HIF1A
	PMP22	FYN
	FAM3C	ENPP6
	NFKBIE	TMEM19
	CDK17	SLFN5
	HS3ST3A1	IL18
	TIFA	RASGRP2
	FER	TMC8
	SHISAL2A	GXYLT2
	BLID	INHBA
	TMEM200A	XCR1
	CASS4	SH3BGRL3
	USP15	TCN2
	CALU	CILP
	CCND2	RAP2A
	FSD1	MEF2C
	TPM4	GPSM3
	GLRX	FYTTD1
	HAMP	PATL2
	WDFY1	CPXM1
	FRMD5	CR1L
	PCDH7	FBN2
	CCDC141	CSK
	LEPROT	RHEBL1
	TLR2	STARD13
	PCNX1	SULF2
	LAMC2	GAS2L3
	ZNF788P	COL3A1
	HAS2	RRN3P2
	ZNF426	NRP2
	CEP57L1	ARRB2
	SIGLEC15	RFLNA
	CFL2	EXOC3L4
	PATL2	ENPP2
	CKAP2L	IL26
	ADAMTS2	COL6A5
	WDHD1	MIS18BP1
	SLC25A40	MXRA5
	MAP2K1	UNC5C
	JAKMIP1	WT1
	MIR100HG	HSPA13
	ICAM3	BIRC2
	FMO1	KLF6
	ASGR2	NFKB1
	CEP120	CD300LB
	TRIM36	DACT1
	CH25H	KLHL5
	PGAM1	CLEC2D
	SLC4A1AP	CCDC102B
	ADAMTS12	IKBIP
	POU3F1	HCFC2
	MT1L	RARRES2
	OSBPL11	OR4C6
	RTP5	SLIT2
	APOE	KLF10
	CCDC80	DNAJB14
	CTNNAL1	TENM3-AS1
	GZMM	PDZRN3
	RAP2A	DR1
	ATP6V0D2	CNR2
	LINC00341	ATP1B3
	MLKL	PNOC
	TCF19	FERMT2
	S100B	NETO1
	DGKH	WNT10A
	DDO	FRMD3
	TFRC	ENOX1
	TMEM109	RGS9
	FBXO32	IFI44
	TLDC2	NBL1
	COL6A3	CD19
	SAA1	TMEM71
	ACER3	RAB23
	STEAP1	TRIM14
	STRN	RANBP6
	CXCR5	VEGFC
	BICD2	WASHC4
	APOC1	FAM49B
	FRYL	CEP57L1
	ZFP36L1	DMXL2
	CSTA	HOXA1
	CCL3L1	MRGPRF
	MOSPD2	GLT8D2
	FAM124A	CCBE1
	C21ORF91	CAPZA1
	TNIK	AKT3
	PLXNA1	EPHB6
	TXK	CFP
	ENTHD1	SMCO2
	NCK1	TSPAN2
	S100A3	CDH11
	NAT8B	HCG26
	TLR10	PLGRKT
	SEMA3C	CHI3L1
	ACTB	LYSMD2
	VCL	SERPINB8
	TNIP1	KIRREL1
	ME2	2019-09-11
	NUP62	G0S2
	SPOCK2	PIM1
	ARRDC5	EFHD2
	PRR16	FMO2
	ITGA3	FOXN2
	KLRB1	ATG4C
	MFSD12	MDGA1
	CCL25	RAP2B
	GTSF1L	PPP1R12A
	RNF149	ADGRE4P
	NETO1	APOBR
	TENT2	ADGRL4
	BACH1	CD79A
	ASPHD2	BATF3
	EDNRA	TWIST1
	TSPAN5	WDR41
	NEXN	KEL
	TSPAN32	TAB2
	DNAJC6	RASSF8
	DMBX1	SLC25A40
	MAMLD1	TRPM2
	ATF7IP	FLNA
	CENPI	SCLT1
	PHEX	GFRA2
	IFIT1	DTHD1
	GAPT	ZNF366
	UGCG	PLBD1
	SRGAP2	SDC3
	MAP4	TNC
	ARL11	CPPED1
	MYO3B	RENBP
	MX1	GTSF1
	GPRIN1	PCNX1
	SLC24A4	PRKG1
	CCL19	TRIM61
	TNNT1	SLFN12
	DOCK4	OAF
	GREM1	FLRT2
	CCL26	SERPINE1
	MCM6	MAP3K14
	RHOF	TMEM158
	NEU2	TLR2
	RASA1	HAS2-AS1
	CTSW	CMTM3
	SLC20A1	CARD17
	NACC2	PICALM
	EGR3	PSME1
	UTS2	SLC22A4
	ASAP1	PTGIR
	FOSL2	TFRC
	PDPN	TNFAIP8L3
	DCK	EPYC
	ADORA1	PLIN2
	PSIP1	PABPC5
	VSIG1	OTOA
	APOBEC3H	SLC9A7
	RGS20	RGS13
	BTN2A3P	WTAP
	HLA-DQB1	SNAI1
	POT1	MTMR6
	ZNF100	PGM2
	CCM2	SERPINE2
	SIGLEC12	TMEM51
	RADX	RAB3IL1
	GYPC	MS4A1
	RASA3	MS4A14
	WDR76	DNAJC13
	PPIP5K2	BOC
	KCNJ5	TNFRSF17
	TEAD1	RASAL2
	USP25	COLGALT1
	CSK	LITAF
	BCAP29	ARAP2
	PSME1	GNA12
	MAP3K2	FCRLB
	LOC374443	FCRL1
	PARVB	KYNU
	APOL1	PCDHGB7
	SHOC1	HRH1
	PAK2	FCRL4
	DEF6	EXOC5
	CARD8	2019-03-03
	FEZ2	S1PR4
	SPOCD1	CPNE5
	DDR2	COL8A2
	ESR1	CLEC4G
	TBC1D2B	SAMD8
	ANLN	IGSF21
	ZNF530	C1QTNF1
	BIRC2	AMZ1
	RAB30	GCSAML
	IGFLR1	LAMP2
	MBP	ART3
	2019-09-06	M1AP
	TM4SF19	ZNF521
	SNX29	TPST2
		LGALS9
		SAMD4A
		CNEP1R1
		CNN3
		CPEB1
		CTSO
		FCHSD2
		SH3KBP1
		ZNFX1
		CYB561A3
		DDX60L
		MBNL3
		TTL
		LRRC15
		MAP7D1
		CYTL1
		CAPZA2
		PLAUR
		LEF1
		MAX
		PTGIS
		FEZ1
		BMS1P20
		LRP1
		UHRF2
		TIAM2
		SLC4A7
		EMP1
		LIPG
		MAP1LC3C
		YPEL4
		SKAP1
		SEL1L
		TNFSF18
		ADAM8
		B3GNT2
		CFL2
		IL6
		LINC01366
		ANXA5
		RNF13
		TAOK3
		HECA
		UBE2QL1
		MT1G
		TCF7
		JAK1
		CPA3
		CD22
		SPRED1
		PGBD5
		KIF2A
		PGAM4
		TNFRSF4
		ATF5
		CHSY3
		LYVE1
		BEND4
		ADPGK
		MOXD1
		TBXAS1
		LIPC
		S1PR1
		ISLR
		SPARC
		MYO7A
		APOC1P1
		P2RX5
		FBLN2
		STX1B
		GNG10
		MAP3K7
		SEMA4D
		PHEX
		NAGA
		C6ORF120
		DENND5A
		THBS1
		TMEM131L
		ELF4
		DCP2
		LAIR2
		CLEC12B
		TMEM38B
		PCED1B
		S100B
		ASPHD2
		RBL1
		GUCA1A
		TAPBPL
		RASSF3
		IFNAR2
		SEC14L1
		MYCBP2
		RBP5
		ACSL4
		MORC3
		DNASE2
		GPX8
		PAK2
		PCDH7
		WT1-AS
		LINC00839
		CD93
		CEP128
		BBX
		RASGRF2
		NPC1
		PECAM1
		TDRD7
		RND3
		MZB1
		TMEM169
		TRAPPC3L
		DTX3L
		PADI2
		ULK4P3
		SLC9A6
		SHD
		NEFH
		JCHAIN
		PRDM8
		CRISPLD2
		MLKL
		ZNF438
		GHRL
		CEBPE
		FCRL2
		BFSP2
		DRAXIN
		ECM2
		MGAT2
		ABCA9
		HMGN4
		CRHBP
		MAP3K3
		SMAP2
		LMCD1
		ACTN1
		CDK15
		DLEU7
		EHD1
		IRF2
		AP3S1
		LRRN4CL
		KCNN3
		PDK3
		SLC39A12
		ICOSLG
		STEAP1B
		GPR25
		GTSF1L
		RNF213
		VRK2
		CBL
		PHF19
		VASH1
		LAMB1
		TWIST2
		LRRC4C
		ME2
		ZFP36L2
		SLFN14
		DDIAS
		HHEX
		AURKC
		CDHR1
		CEP120
		CYP2U1
		LOC401463
		IL34
		PHF24
		PAX5
		SUSD6
		CLNK
		MT1M
		MIER1
		CADM3
		SYNDIG1
		SVEP1
		CCL24
		PIK3CA
		TREML1
		MEIS3
		PGAM1
		CD5L
		GPR15
		KIAA0040
		ANKRD22
		PCMT1
		ADCY3
		AKAP7
		MT1L
		NRIP1
		ACP2
		RASAL2-AS1
		JAKMIP2
		ZNF430
		DOK5
		EVL
		MYBPC2
		PLBD2
		SOGA3
		TIGAR
		RFPL1S
		ARHGAP28
		ST18
		LSM6
		SH3GLB1
		MSRB3
		TMX1
		LILRP2
		FFAR3
		DPPA4
		PPP3CC
		CPZ
		TWF2
		STON1
		SAA2
		KCNA6
		CLIC2
		LYN
		DNAJB4
		PEPD
		THBS2
		PLSCR4
		SERPINA9
		MAP3K2
		GJA5
		CMTM1
		FBLN1
		SEMA3D
		RASGRP1
		NUP54
		RC3H2
		GRAP
		KIAA1755
		CCL22
		IL24
		HPSE
		NAP1L3
		TNIP1
		OTOAP1
		FMO3
		POLK
		NEURL3
		CALCRL
		PARP15
		ARHGDIB
		SAA1
		FHAD1
		RNF149
		IL23R
		CDC40
		ACRBP
		CHN1
		TBC1D9
		CDV3
		ITGA6
		ARF6
		PARP11
		BCAP29
		IRAK4
		PIEZO2
		LINC00937
		SLC28A3
		FAM30A
		DNAJB5
		OAS3
		CATSPER1
		SLC38A5
		ANXA1
		GLS
		EDNRA
		STEAP1
		HEPH
		KPNA4
		TIPARP
		MOB3A
		STK38L
		PRKCQ
		TM4SF18
		BCL2
		FUT11
		KCNA2
		RGL1
		UNC13D
		CTHRC1
		GINM1
		CDKN2C
		FBXO10
		CARMIL2
		SETX
		ARHGAP10
		CD1B
		SMTNL1
		CD82
		HEMGN
		ARSG
		CALHM1
		IL1RL1
		FHOD3
		MME
		RELL1
		VAV3
		GBP3
		CDK6
		SYDE1
		RGS4
		EGR3
		NEDD4
		ROBO1
		SNX11
		COL6A6
		POU2AF1
		FAM126A
		CTNNAL1
		APCDD1L
		MSN
		CALU
		SNAI3
		CAV1
		SLC16A2
		KIR2DS4
		LAMA1
		PGK1
		MFAP3
		C5ORF64
		PKIA
		TNFRSF13C
		BLK
		TRIM34
		CDC27
		IRAK3
		DCBLD2
		SGCD
		PARP14
		ERMN
		TNFSF14
		ACTB
		CMTM6
		ANKRD13A
		ZNF385A
		GOLIM4
		EPHB2
		STXBP5
		NR5A2
		ADGRE5
		UTS2B
		GBE1
		PTPRJ
		GNPDA1
		ALDH1L2
		MIR9-3HG
		DNASE2B
		ATL3
		SP6
		FBXO32
		CYP26B1
		CHSY1
		PHOSPHO1
		RIPOR2
		CFH
		MAN2B1
		ATOX1
		DLG2
		ENG
		CDCP1
		FSCN1
		APOC4
		ZDHHC20
		ANXA8
		LINC00494
		APOBEC3F
		FBXO5
		LOC284441
		ERAP2
		ADGRA2
		GNAI3
		NOTCH2
		RASSF5
		GCA
		TENT2
		PNRC1
		PLCL1
		FNDC9
		ATP8B3
		HLX
		GMFB
		RADX
		MEOX1
		MGAT4A
		PCOLCE
		NID2
		TIMP3
		BBS12
		ATP1A3
		MTM1
		TUBA1A
		STAG3
		SPATS2L
		NAPSB
		CLIP2
		ADAM10
		AGTPBP1
		CENPP
		PDK1
		ENOX2
		MAP3K7CL
		RIPOR1
		HEXB
		RHOJ
		VAMP3
		TESK2
		RNF166
		UGCG
		KCNA3
		C15ORF48
		GSDMA
		SRPX2
		TMEM176B
		TSC22D2
		KCNT2
		CAB39
		IGFL2
		FABP5
		NEMP2
		OR3A2
		CYP27A1
		PSIP1
		PRR11
		FRRS1
		IFIT5
		UHRF1BP1L
		COL8A1
		CIP2A
		CDK17
		TPRG1
		NDST2
		SMURF2
		CYP7B1
		DEF6
		TRIM59
		SIGLEC12
		FFAR4
		IKBKE
		UBE2D1
		PADI4
		SFRP2
		MEOX2
		PTGFR
		COMMD8
		NLRP6
		ARHGAP17
		SELENOT
		HIVEP2
		NTSR1
		TGM5
		FBXO39
		AHNAK
		ACTBL2
		DPH3
		RAB8A
		SGK1
		DUSP3
		TRAM2
		ANPEP
		ABLIM3
		NUDT11
		CCNA1
		2019-09-08
		RB1
		GLA
		EDIL3
		TGFBR2
		TMEM255B
		EIF2S1
		CSMD2
		NPAT
		VSTM1
		PLOD2
		SEMA3A
		PPM1N
		UTS2
		TRARG1
		HDGFL3
		CASP7
		LDLRAD4
		TSHZ2
		ERCC6L2
		EREG
		ATP10A
		MMGT1

## Sheet: LUSC VENN
PD-1	PD-L1	PD-L2
SIRPG	PDCD1LG2	SLAMF8
TIGIT	GBP1	TNFSF13B
IL2RB	SAMD9L	LCP2
CD3E	LCP2	CD53
SLA2	CD80	PLEK
ACAP1	FCGR3A	FPR3
CD247	LHFPL2	CD86
PTPRCAP	FPR3	TLR8
PTPN7	CYBB	FCGR3A
CD6	LILRB2	TFEC
LCK	SAMHD1	AOAH
CXCR3	HAVCR2	HAVCR2
IL12RB1	TNFRSF9	CYBB
MAP4K1	SLAMF8	GBP1
ZAP70	TFEC	SLC31A2
CD2	PLEK	PTPRC
CCL5	SLC31A2	SAMSN1
CD3D	C1QC	LILRB2
SIT1	TLR8	PIK3AP1
NKG7	CCL4	NCKAP1L
PYHIN1	PTAFR	C3AR1
CD8A	CD86	C1QC
2019-09-01	TAP2	GPR65
TBX21	GBP5	IL12RB1
RASAL3	IL12RB1	LAPTM5
CORO1A	PIK3AP1	GIMAP4
TBC1D10C	CD53	GBP5
IL21R	CCR5	LILRB1
CXCR6	C3AR1	IL2RA
CD7	TNFSF13B	CD84
SH2D1A	LILRB1	MS4A6A
PSTPIP1	IL2RA	CCR5
LAG3	NCKAP1L	TLR4
UBASH3A	C1QB	FYB1
CTLA4	FCER1G	FCER1G
GBP5	CD84	LILRB4
KLRK1	CXCL10	2019-03-01
PLA2G2D	AIM2	WIPF1
PVRIG	CD163	FGL2
GZMA	JAK2	CXCL10
ARHGAP9	PTPRC	EVI2A
CXCL9	IL15RA	CALHM6
TTC24	GBP4	C1QB
TRAF3IP3	IRF1	FCGR1A
ITK	STAT1	GBP4
SP140	AOAH	LAIR1
WAS	IL21R	CD226
ZBTB32	SAMSN1	CYTH4
SLAMF6	LAIR1	CD80
GFI1	CYTH4	CD274
IL18BP	PPP1R18	CMKLR1
GZMK	C1QA	PLEKHO2
EBI3	ICOS	C1QA
ICOS	PTPN22	SCIMP
NLRC5	CRYBG1	IL21R
CD96	SLFN12L	AIF1
ASB2	GPR84	FCGR1B
IL2RG	PSMB9	PILRA
NCF1	APOL3	CCL4
LTA	LILRB4	HSD11B1
HAPLN3	SIGLEC10	MPEG1
FASLG	SCIMP	CSF2RB
AGAP2	CSF2RB	SIGLEC10
CCR5	IL2RB	LPXN
ITGAL	WARS	IL10RA
CD5	TAP1	GIMAP5
ITGB7	RIC1	CLEC6A
SLAMF1	UBE2L6	SAMHD1
JAK3	SIGLEC9	CLEC4A
CALHM6	SNX20	SLC1A3
GPR18	APOL6	CD4
GZMM	CD226	SASH3
FOXP3	FAS	MAFB
SH2D2A	PIP4K2A	FCGR1CP
GZMB	FGL2	IGSF6
TRAT1	2019-03-01	EVI2B
SIGLEC10	FYB1	CD163
CD72	LILRA6	MS4A4A
EOMES	MCUB	ICOS
CD8B	HK3	SNX20
IL4I1	IGSF6	GLIPR1
CCL4	LAPTM5	LRRC25
SAMD3	CLEC6A	CRTAM
GIMAP5	CALHM6	TRPV2
CD3G	HCK	CCR1
NCF1C	P2RX7	LCP1
SCML4	LRRC25	SIGLEC7
NLRC3	DSE	DOCK2
LILRB1	CLEC4A	HCK
IFNG	LAP3	GIMAP6
IL18RAP	MNDA	TNFRSF9
RGL4	DOCK2	SLA
IRF1	MAFB	FERMT3
GZMH	CSF1R	SH2D1A
ZNF831	CRTAM	TAGAP
GPR174	LPXN	STX11
TIFAB	FCGR1A	CSF1R
CD27	GPR65	SIGLEC9
BTLA	GBP1P1	BIN2
LAT	TAGAP	SLCO2B1
ADGRG5	GBP2	SIRPA
LOC606724	IL10RA	SLC7A7
SASH3	RAC2	CXCL11
FAM78A	SIGLEC7	MNDA
GBP4	AIF1	CD14
THEMIS	STK10	APOL3
MIR155HG	FCGR1CP	TNFSF8
KLRD1	MEFV	JAK2
APOL3	CASP5	CD3G
PRF1	DOK2	CD68
LCP2	STX11	SIRPB2
GBP1	FCGR1B	P2RX7
CYTH4	BCL2A1	CXCR6
CXCL13	CCR1	CXCL9
IL10RA	FERMT3	BTK
P2RY10	SASH3	IL2RB
ZNF683	SIRPB2	TMEM140
ARID5A	ZNF267	B2M
ZBP1	DAPP1	FCGR2C
TNFRSF8	MS4A6A	HCST
RTP5	CD300C	PIK3CG
NCR3	NLRC5	GBP1P1
CRTAM	FPR1	DSE
IKZF1	PTPN7	THEMIS
CXCR2P1	CFLAR	SELPLG
HCST	CXCL9	IRF8
CARMIL2	ITGB2	DOK2
SNX20	ZBED2	BCL2A1
NCF1B	SIRPA	ZEB2
PSMB9	IL15	GPR141
FERMT3	TLR4	PTPN7
LINC00426	CXCL11	CD247
CYTIP	DOCK11	IL4I1
BIN2	SAMD9	CCR2
SLAMF8	TRPV2	CD2
GVINP1	ITGAM	TIGIT
CXCL10	LILRB3	LAP3
MMP25	LCP1	PTAFR
CST7	CMKLR1	P2RY10
GIMAP1	TIGIT	WAS
CD226	PILRA	CD244
KCNJ10	SLCO2B1	GPR84
ABI3	FCGR2A	AP1S2
PTPRC	EMILIN2	SRGN
APOBEC3G	TMEM140	VSIG4
TMIGD2	SLA	RAB8B
ABCD2	NCF2	APOBEC3G
LIMD2	PLEKHO2	CLEC4D
TNFRSF9	WIPF1	FCGR2B
TAGAP	BIN2	CD72
DCANP1	VSIG4	IL7R
CD48	TBX21	IKZF1
MYO1F	IFIH1	NCF1
FCRL3	SPI1	SAMD3
SLAMF7	NCF1	PSMB9
AOAH	IL4I1	SLAMF1
FYB1	IFNG	KLRD1
CXCR5	SH2B3	NCF2
GRAP2	BTK	CD209
UBD	GIMAP4	SIRPG
AKNA	NLRC4	GZMA
TRAF1	ARHGAP30	ABCD2
ARHGAP30	MS4A4A	SLFN12L
TAP2	FGD2	SLAMF7
ZNF80	MYO1F	RCSD1
RAC2	PTPRO	FPR1
LILRB4	PLXNC1	LCK
XCL2	IL27	RGS18
TAP1	HAPLN3	ARHGEF6
DUSP2	TNFAIP3	MSR1
GIMAP4	FCGR2C	STAT1
RUNX3	GPR174	PYHIN1
ADAMDEC1	SIGLEC1	TIFAB
CD53	EPSTI1	PCED1B-AS1
WARS	SLA2	ITK
SLFN12L	CORO1C	CD200R1
TMC8	NLRP3	TLR7
WIPF1	MPEG1	NFAM1
TESPA1	IFIT3	CCL5
SELL	CXCR6	P2RY13
LILRB2	TCAF2	EMILIN2
CD79B	ADAP2	LILRB3
FLT3LG	HSD11B1	GPR174
IL15RA	CD4	CD300C
SLC25A53	BMP2K	PLXNC1
PLEKHO1	KLRD1	CD28
ARHGAP25	GZMB	TRAT1
CD37	DDX60	CD300A
CXCL11	ITGB7	LOC653653
CCR7	CD68	PTPRO
RAB33A	CD8A	UBE2L6
FUT7	GPR141	CD48
IL9R	MPP1	EPSTI1
PLEK	CD14	GIMAP2
RCSD1	CD3G	HAPLN3
APOBEC3D	FASLG	CD3D
PCED1B-AS1	FGR	LILRA6
ARRDC5	IKZF1	CYSLTR2
DOK3	P2RY10	ARHGAP15
PDCD1LG2	BTN3A1	GAL3ST4
CD19	WAS	IL10
DOCK2	SIRPG	SLA2
KLRB1	PIK3CG	SPI1
LPXN	LAT2	IL15RA
GJD3	NABP1	NLRP3
STAT1	DOCK10	TAP1
LTB	CTLA4	TYROBP
P2RX5	CYSLTR2	CASP5
ARHGAP15	B2M	STK10
LY9	CD300A	ABI3
C5ORF56	GIMAP5	RNASE6
CD244	ARHGEF6	ARHGAP25
PPP1R16B	P2RY13	GMFG
MCOLN2	CD209	ITGB7
IL16	MDFIC	RAC2
CSF2RB	MICB	GZMK
SLC12A3	SLAMF7	BTN3A3
CLECL1	CCL3	IRF1
PREX1	ITGAL	PTPN22
GPR171	MSR1	LRRC8C
RHOH	CD72	SIGLEC5
CCL19	BTN3A3	CTSB
SLA	ADAM19	MPP1
C1QA	GZMA	SLC2A9
TNFRSF1B	CD2	CYTIP
GPR25	SELPLG	NKG7
LSP1	EVI2B	ITGB2
GIMAP7	KCNK13	ITGAL
LINC00158	CD96	SH2B3
FMNL1	RELT	HLA-DMB
SAMSN1	PCED1B-AS1	CASP1
CD70	PDCD1	SIT1
STAT5A	SLC7A7	TMEM273
KLHDC7B	SH2D1A	PSTPIP1
PIK3CD	ADGRE2	CD96
TNFSF13B	CCR8	SNX10
NUGGC	CCL8	CD3E
CTSW	ITK	GLIPR2
NCKAP1L	NFAM1	MYO1F
IRF8	FKBP15	CD33
FGD3	SLC15A3	GNB4
FGD2	CD244	CCR8
CCL4L1	IFI16	ARHGAP30
CAMK4	CD247	CLEC10A
PSMB10	CD33	HLA-E
PARVG	IL10	ITGA4
SAMD9L	IL7R	CD8A
AIM2	CXCR2P1	FAM78A
ITPRIPL1	TGFBI	CLEC4E
INPP5D	LOC154761	GM2A
HLA-F	ABI3	RAB33A
ICAM3	SUCNR1	SLC15A3
IL2RA	LRRC8C	HK3
PTGDR	ARHGAP9	TAP2
SUSD3	PYHIN1	TNFAIP8L2
SLC2A6	TNFAIP8	PTGER4
C1QB	SIGLEC5	MFSD1
SPIB	LILRA1	IFI30
KLHL6	GLIPR1	IL2RG
P2RY8	SIRPB1	LHFPL2
IFFO1	HLA-B	LTA
CD28	NKG7	KBTBD8
IGFLR1	MYO5A	SIRPB1
EVI2B	MYO1G	GIMAP7
LAPTM5	CLEC2B	MEFV
SCIMP	CLEC4D	ZNF804A
NFAM1	THEMIS	NCF1C
SELPLG	CCR2	EOMES
TNFRSF4	CASP1	LAT2
GBP1P1	CTSC	DOCK11
C1QC	SIGLEC14	PRF1
SHISAL2A	ESYT1	SLAMF6
SPATC1	APOBEC3G	BMP2K
STK10	ABCD2	EMP3
APBB1IP	MIR155HG	CCL8
HLA-B	CD200R1	ITGAM
GPR65	MCOLN2	FCGR2A
TFEC	SPN	NLRC4
CIITA	SLC1A3	TMEM150B
LAX1	CCDC88A	CTSS
IRF4	MFSD1	HLA-DRA
GMFG	BATF2	IL15
RASSF4	DOCK8	GZMB
FCMR	IL1B	SIGLEC14
TNFAIP3	ITGAX	HLA-B
GNLY	PSTPIP1	GJD3
MYO7A	TRIM14	CTLA4
C11ORF21	TLR7	MIR155HG
MS4A1	IRF8	CD180
KIR2DL4	CCL5	STAT5A
MIAT	EOMES	PREX1
STAT4	CNTLN	FGD2
HSD11B1	DPYD	GNG2
CCR8	GNA13	EBI3
C9ORF139	MRC1	SAMD9L
CLEC10A	GRIN3A	SLC37A2
HCLS1	SLC37A2	GBP2
PRKCB	C1ORF162	TRAF3IP3
BLK	ATP8B4	PIK3R5
FCRL4	HCP5	GPR34
CLEC6A	TMEM150B	TNFRSF8
DEF6	FPR2	FGR
UBE2L6	CSF1	ADAMDEC1
SEMA4D	STAT5A	PLXDC2
ITGAX	KBTBD8	TLR1
SPI1	RASAL2	C19ORF38
SLC15A3	CALHM2	AIM2
POU2F2	KCNAB2	SLC9A9
PIK3R5	ELK3	SP140
CD79A	SNX10	FOXP3
PATL2	FCGR2B	PPP1R18
RAB39B	GNAI2	TNFAIP3
JAKMIP1	SERPINB9	CLEC2B
PIM2	ALOX5AP	ADGRE1
SSTR3	PIK3R5	HLA-DPA1
EXOC3L4	EVI2A	GPNMB
BATF2	HCST	FASLG
ADAM19	IL18BP	GZMH
KCNAB2	CTSB	KCNK13
TRIM69	ADGRE1	ITPRIPL1
LGALS17A	CD180	GFI1
NCF4	KLRK1	VCAM1
GBP2	IFI30	GVINP1
SH3BP1	GPR183	C1ORF162
TCL1A	SAMD3	RTN1
CD4	RGS18	IFNG
NCR1	PIK3CD	BTN3A1
SOCS1	CORO1A	MS4A7
CXCR4	IFIT2	CD300LF
CNR2	LCK	CLEC12A
ZC3H12D	TRAT1	FMNL3
CPNE5	CLEC7A	IL16
HAVCR2	STK17A	IL18BP
CMKLR1	FAM78A	LYZ
LCP1	RASA2	TBX21
PTPN22	ZEB2	SLC8A1
IL15	LILRB5	HTR7
IFI30	SGTB	SERPING1
GPR55	CCL4L1	CALHM2
CLEC4E	CD300LF	CXCR2P1
TNFRSF13C	EMP3	FLI1
KLRC3	ITGA4	LACTB
KLRC1	HPS5	PDCD1
LAIR1	GIMAP6	ARHGAP9
HLA-E	OSCAR	CD40
SPOCK2	ZNF804A	DNAJC5B
PLEKHO2	GJD3	DOCK8
MEI1	PREX1	HPS5
RASGRP2	GVINP1	CCL3
TSPAN32	PTGER4	ETS1
HCG26	NCF1C	ATP8B4
C16ORF54	TRAF1	TNFAIP8
APOL2	SLAMF1	SERPINB9
HVCN1	TNFSF8	GGTA1P
LRMP	MYD88	GIMAP1
APOBEC3H	LILRA5	ADAP2
COTL1	TMEM273	LST1
DOK2	CLEC10A	CHST11
FCGR1B	CD3E	CAMK4
ETV7	C10ORF55	SGTB
FNBP1	GRAP2	APBB1IP
IDO1	IL18RAP	EPB41L2
CD69	LTA	CD69
C19ORF38	IL18R1	CLEC7A
DBH	IL12RB2	PLA2G2D
GPR84	SLC9A7	ZNF267
FCRL6	RTN1	GNGT2
FCER1G	RANBP6	STAC3
FCRL1	LOC653653	ADAM19
BTN3A1	ETS1	SUCNR1
CXORF65	IDS	LILRA1
GIMAP6	RECQL	APOL4
MAFB	CD40	NPL
PDE6G	RALB	CORO1A
TLR9	CD3D	UBASH3A
CD86	TIFAB	CCL4L1
IL12RB2	NRROS	APOL6
DENND1C	LACTB	IL27
PIK3CD-AS1	DDX58	C1ORF54
CD274	AP1S2	PLA2G7
FAM30A	TYROBP	DOCK10
RELT	PLAU	WARS
ITGAD	LYPD5	FOLR2
CD40LG	C5AR1	GPR183
FCRLA	RESF1	PTGS1
STAC3	RASSF4	LILRB5
GPR132	CYTIP	CD6
TNFAIP8L2	TIAM1	GRIN3A
KEL	CD28	KLHL6
TMEM229B	EBI3	CD37
PNOC	TMEM106A	BTLA
RHBDF2	GRB2	KLRK1
BTK	HLA-DMB	CST7
CSK	C19ORF38	XCL2
MATK	FOXP3	AXL
PTPN6	PRF1	HLA-DOA
FGL2	SYNE3	CD5
FSD1	CCDC71L	MCOLN2
LGALS2	STAC3	GRAP2
CCR2	PARP9	SIGLEC1
BCL11B	GM2A	NRROS
AIF1	KLHL6	CLMP
PIK3AP1	RAB33A	PLEKHO1
APOL6	GAL3ST4	NCF1B
GMIP	FNBP1	FPR2
CD40	GLIPR2	C1R
L1CAM	SLC8A1	KCNMA1
IL27	STAMBPL1	CPVL
FCGR1A	HLA-E	LILRA5
SERPINB9	ABCA1	IL18RAP
GAB3	TNFAIP8L2	SPN
TMEM140	GZMH	TNFSF4
MSC	PARP12	FAM49A
ZNF101	SAMD4A	DCANP1
TNFRSF13B	SLC16A6	KCNAB2
DOCK8	SRGN	HCP5
STAP1	ETV7	TESPA1
CR1L	ARHGAP25	MCUB
GTSF1L	BIRC3	SELL
FCGR1CP	LAG3	C5AR1
CCL25	LNPEP	CR1
HLA-DOB	LILRA3	HS3ST3B1
TARP	TRAF3IP3	ADGRE2
S1PR4	SP140	CORO1C
RNF166	HTR7	PRKCB
TLR10	ZNF683	F13A1
C15ORF53	CXCR3	ZBED2
ADORA2A	GFI1	HLA-DPB1
FCRL5	CLEC12A	AGAP2
TRPV2	NUB1	HVCN1
SNAI3	PLCXD2	TDO2
CLEC17A	GNLY	LRMP
FLT3	ATP10A	FAS
PIK3R6	CIITA	RUBCNL
TSPAN33	FMNL3	TICAM2
POU2AF1	DOK3	DAB2
PAX5	KLRC3	ATP6V1B2
SPN	RCSD1	LIPA
GIMAP2	MAP7D3	HLA-DQA1
LAP3	GNB4	OSTM1
VPREB3	TTC24	TMEM52B
HCP5	ALOX5	TNFRSF1B
APOE	IL2RG	NECAP2
BFSP2	PML	GIMAP8
TYMP	ACAP1	SYT11
DOCK10	MS4A7	MRC1
NLRP6	GPATCH11	MAF
SLC31A2	SLAMF6	ACAP1
EPSTI1	NCR1	NLRC5
BEND4	AXL	CD70
BTN3A3	AGAP2	CARD16
CLEC4D	CCL18	CXORF21
PPP1R18	THEMIS2	SYNE3
P2RY13	CD109	ITGAX
IL32	AKAP5	CLECL1
ARHGEF6	CCL13	LAG3
GATA3	NCEH1	LSP1
CCR4	HLA-DQA1	MATK
DPF3	ZYX	GYPC
FAM129C	KLRC1	HLA-C
2019-09-06	LYZ	PPP2R2B
VSIR	HLA-DRA	GNA13
CD80	SIT1	GPR18
HLA-C	APBB1IP	C1S
HK3	OPTN	NCR3
CD200R1	C5ORF56	RUNX3
PSME2	BTN3A2	CD52
LRRC25	RNF213	CCR4
VAV1	GIMAP2	LY86
STX11	OLR1	OSCAR
RUFY4	CD69	TBC1D10C
SERPING1	PIK3CD-AS1	CXCR3
LILRB3	NFATC2	TM6SF1
RELB	CXORF21	IL18R1
ABCB1	UBASH3A	IFIT3
CD84	SLC2A9	TMEM26
C1ORF54	GZMK	DOK3
EVL	OAS2	COTL1
GNGT2	CTSS	IFFO1
SOWAHD	SELL	CD8B
B2M	HIVEP3	NCF4
THEMIS2	BICD1	ARPC2
FGR	CLEC4E	P2RY12
GRIP2	TLR1	KLRB1
EVI2A	TNC	BTN3A2
CYP4F22	LST1	MILR1
CD14	TNFRSF8	AQP9
ARHGAP45	DCANP1	BHLHE41
CYBB	TESPA1	HCLS1
MFNG	PRKCB	GNAI2
RRN3P2	CD6	PLEKHA2
ITGB2	CD70	SLC2A5
FMNL3	TMEM121B	JAML
MS4A6A	FAM225B	ALOX5AP
TLR8	CLEC5A	MAP4K1
CLEC2D	TSC22D2	PIP4K2A
MPEG1	HLA-DOA	ASB2
CD180	IL9R	PTPRCAP
CD52	GPR82	KMO
BTN3A2	CD37	RIC1
SLC2A5	UBA6	LOXL3
NELL2	TIPARP	TMEM229B
CCDC88B	OGFRL1	THEMIS2
GRIN3A	RAB8B	IDO1
MGC12916	ANKRD44	ALOX5
ZBED2	IFFO1	ADORA3
POU3F1	CD44	PARVG
BTN2A2	GIT2	FUT7
LINC00937	AQP9	PDE6G
NRROS	TMEM52B	ZNF831
TNFSF8	SIGLEC11	KCNJ10
MZB1	HLA-DPA1	ARHGAP18
HTRA4	DCBLD2	CPED1
GRAP	ARHGAP18	CCL18
MAP3K14	BATF3	TRAF1
IKZF3	LGALS17A	NOD2
LAT2	ANXA1	HRH2
HEATR9	JAML	RAB39A
TNFAIP2	RSAD2	NCR1
LINC00494	RNASE6	TGFBI
PIK3CG	SLC36A1	STAMBPL1
SLFN14	COTL1	DAPP1
PCED1B	FUT7	C5ORF56
CALHM2	DTX3L	CEACAM21
IL18R1	ZNFX1	RASAL3
LYL1	CD5	CSF2RA
IL26	FLVCR2	PTGDR
PPP2R2B	ZBP1	SAMD9
FCGR3A	MILR1	MMP25
LIME1	ADAMDEC1	HLA-F
MMP9	SLFN5	CD163L1
STAB1	TLR6	STK4
SLC7A7	TICAM2	UBD
CCL3	GPR18	KLRC1
AICDA	HLA-F-AS1	TCAF2
LINC00926	DDX60L	NLRC3
GYPC	NRP2	FMNL1
HSF5	NCF1B	VSIR
CSF1R	IDO1	VIM
KLRC2	C5ORF58	TRIM69
PLA2G4C	NOD2	GAB3
ITGAE	NLRC3	CXCL12
CD1D	CD300E	GAS7
PRDM1	TMEM131L	RARRES1
SMTNL1	ADGRG5	ZNF683
RASGRP3	SLC2A5	TLR6
HLA-DOA	BEND6	C16ORF54
HCK	APOBEC3C	ZBP1
TCF7	SECTM1	ATG7
LILRA4	RUNX3	GATA3
RHOG	CLECL1	MICB
BMS1P20	F13A1	MYO5A
GNG2	VIM	IL9R
HLA-DMB	PLA2G7	QKI
IL7R	DCLRE1B	KLHDC7B
ZNF804A	KIF2A	STARD8
HLA-A	GNGT2	PIK3CD-AS1
TAPBP	BHLHE41	LIMS1
RESF1	KLHDC7B	PPP1R16B
FPR3	ITPRIPL1	RECQL
HLA-DPB1	DNAJC5B	PSAP
CTRL	HDX	SLC25A53
ADAM6	RGS10	MSC
IL21	CD48	LPAR5
CARD9	PARP14	CCL13
TYROBP	ANO6	C15ORF53
SYNE3	LIPA	IL1B
PLCXD2	GIMAP1	APOBEC3C
TDO2	PLGRKT	ACP5
ARHGAP4	GMFG	MFNG
ETS1	PMAIP1	NAV3
PIP4K2A	CLMP	INPP5D
MEF2B	IRF5	AKAP5
C1R	C15ORF53	ANKRD44
ITGA4	SH2D2A	GPR155
TMEM150B	XRN1	CXCR4
RGS19	IKZF3	HLA-DQA2
STX1B	GPATCH2L	CD74
HLA-H	AKAP2	RESF1
CD74	HS3ST3B1	VAV1
OTOF	RASAL3	ENTPD1
CASP5	MAN2A1	GPR82
PSMB8	TNFAIP2	RASGRP3
AKAP5	QKI	CTSK
CD22	RHBDF2	SUSD3
HLA-DQA1	PXK	SOD2
KIR3DL2	GAB3	PEA15
RTN1	PARVG	CD44
STAMBPL1	STAT4	TMEM200A
SIGLEC14	CGAS	NAIP
P2RX7	CCL2	FLT3LG
PLCG2	PLXDC2	CIITA
FCRL2	MOB1A	GFPT2
SOD2	ARHGAP15	ARID5A
C3AR1	GIMAP7	STAB1
RUBCNL	EHD4	SIGLEC8
ZCCHC18	TBC1D10C	ZAP70
PARP15	CCR4	OPTN
SIPA1	GPR68	TMIGD2
FLI1	ST8SIA4	LAX1
PLA2G7	IL16	ZNF101
CD38	ARHGEF3	RHOH
JAK2	LUZP6	PIK3CD
NPL	ARID5A	PLA2G4C
IRF5	VAV1	FCN1
IFI35	PIK3R6	IFIH1
CLEC4A	ATG7	STAT4
KBTBD8	MMP12	SLC16A6
PARP12	GPR34	KLRC3
HLA-L	NECAP2	SH2D2A
LST1	KLRC4	IFIT2
XCL1	TNIP3	RELT
TNIP3	TRIM22	RGL4
XAF1	CR1	GNLY
FXYD7	ATP6V1B2	PRDM1
KIF21B	KCNMA1	RASSF2
CASP1	KIR2DL4	CD1D
ATP1A3	CD8B	LILRA3
IGSF6	XCL2	LILRA4
C5ORF58	GLS	PIK3R6
ANKRD36BP2	TMEM26	CRYBB1
KCNK13	SEMA7A	HIVEP3
GIMAP8	FLNA	NXPE3
INSL3	ZNF831	CLIC4
NFKBIE	TRIM69	LOC154761
NLRP3	SLC2A3	P2RY14
SEMA7A	LY75	MAP7D3
TNFRSF14	ZAP70	PLCL2
NTRK1	NTAN1	SSPN
SIGLEC8	P2RY12	VNN2
ADA2	NAIP	BIRC3
RBP5	PLSCR1	SCML4
NAGK	HLA-F	CD300E
BIRC3	IL21	KCTD12
P2RX1	SLC2A14	APOBEC3D
TNFRSF17	NCF4	ARL11
HLA-DPB2	SP100	JAK3
MYO1G	CMPK2	MMP9
HLA-DPA1	RIPK2	CYLD
TMEM266	HLA-C	SH2D1B
TOX2	SMURF2	GRIP2
GP1BA	PI4K2A	CSF1
SNX10	RAP2B	CCDC88A
CDHR1	MATK	CALHM5
EMP3	SPATS2L	DPF3
GPR183	HIF1A	CCL2
SH2B3	STK4	GZMM
CARD16	RASGRP4	NTAN1
C1ORF162	MAP4K1	GPR176
CHST11	SERPING1	NAAA
KCNH4	NBN	TTC24
CYSLTR2	CD163L1	AKAP2
MICB	FAM49A	LYPD5
CD300A	PLEKHO1	ABCA1
CLNK	ARNTL2	FGD3
TNFRSF18	AKNA	PRCP
CEND1	ARPC2	L1CAM
MICAL1	PTGS1	GRB2
MPP1	APOL4	ADGRG5
VCAM1	TMEM229B	RAB32
GPR141	CST7	FRMD6
SIRPB2	GPNMB	LOC606724
RNASE6	ACP5	HLA-H
FCGR2C	SSTR3	MOB1A
RGS1	NIPAL4	RASSF4
PILRA	TLN1	LINC00158
2019-03-01	CAMK4	CXCL13
HAAO	LOXL3	OLR1
JAML	EHD1	LY9
GPR31	PLA2G2D	ATP10D
SHD	TGM2	FNBP1
ASGR2	MOB3A	HTRA4
DAZL	TRANK1	MB21D2
PTGDS	CD101	BATF2
LRRC8C	RUBCNL	CD7
KLRC4	STAC	TNS3
RTP4	LSP1	SOWAHD
SKAP1	EPB41L2	RHOG
HIVEP3	ZNF101	CASS4
FDCSP	OSM	IKZF3
MILR1	DHRS9	SIGLEC11
PSMA8	KMO	2019-09-01
MYH7	PSMB8	MITF
FYN	CDCP1	CTSC
IGDCC4	ATP11C	ENTHD1
GLIPR1	GIMAP8	DPEP2
HLA-DRA	RNASE2	PDPN
FCER2	IFI44L	MAN1A1
TMEM156	STAB1	PXK
LILRP2	BTN2A2	SLC36A1
SIRPA	ZNF430	NABP1
RARRES3	IFI35	CCDC80
ANGPTL6	JAK3	ARHGEF3
NR1H3	CCL7	LY75
SIGLEC9	ARF6	SP100
SLC1A3	LRMP	BEND6
MEFV	EPB41L3	ELK3
DNAJC5B	CYP4F22	FMO1
LINC00341	ROR1	FKBP15
STK4	HRH1	PSMB8
SIGLEC1	PPP1R16B	CFLAR
CEACAM21	ADAMTSL4	TRIM22
PEAK3	EGR2	CAPG
IL10	DAB2	FLT3
MYO9B	LINC00158	CD27
NME8	FGD3	LINC00426
NFKB2	BTLA	TREM2
GRK6	CARD16	CD101
ADAP2	FLI1	HLA-DRB1
CCL21	TGFB1	BEST1
PAPLN	LOC100126784	RAB42
FCGR2B	PTPN1	CCN4
HS3ST3B1	ZBTB32	DUSP2
GRB2	NCR3	LNPEP
CCND2	BCL10	EGR2
SAMHD1	ELF4	CCRL2
KLRG1	LRRK1	PLCXD2
PTGER4	HLA-DPB1	CNTLN
GM2A	ZNF699	TGM2
SLC9A9	PEA15	IL12RB2
TLR6	HLA-DQA2	ICAM3
CLEC2B	GNA12	PMP22
CALHM1	TMIGD2	EPB41L3
WDFY4	MMP25	SLC2A6
CDX1	XAF1	GPR171
TRPM2	GBP6	STK17A
APOL1	KLRC2	RASGRP4
DGKZ	EREG	CTSL
ACP2	SSH1	OGFRL1
GAL3ST4	TNS3	SSTR3
GLIPR2	HERC5	BST1
C1S	MYBL1	ARSB
SP110	TUBB6	TMEM106A
PBX4	CSF2RA	APOE
CRB2	TNFRSF1B	NAALADL1
HSPA7	PRAM1	PDE4B
RNF213	SOD2	FGFR1OP2
CARD8	ITGAV	TSHZ3
BCL2A1	APOBEC3A	GPR137B
GHRL	DCSTAMP	C12ORF4
RHEBL1	C12ORF4	UBE2E2
TCAF2	LYN	MYLK
TLR7	PSME2	RASA3
GIT2	CYLD	HLA-DPB2
DERL3	MYO9B	LGALS1
MCUB	BCL11B	CCR7
CFP	GFPT2	ZYX
WNT1	MT2A	DDX60
ATF5	RGS19	TIAM1
DAPP1	FMNL1	ZNF80
RENBP	RBL1	C5ORF58
SIGLEC7	DUSP2	FN1
GNAI2	OAS3	CNRIP1
GPR155	KCTD12	PRR16
BTN1A1	C9ORF72	RGS1
OPTN	KCNJ10	GIT2
APOL4	FN1	MMP12
MAPK11	DPF3	RALB
TNFSF4	TM6SF1	LAT
APOBR	MXD1	FCRL3
PRKCQ	CATSPER1	DCSTAMP
ZDHHC14	GMIP	CSGALNACT2
TICAM2	TMEM156	RAB31
P2RY11	APOL2	SLC16A1
SECTM1	RASGRP3	APOBEC3H
CD68	ADORA3	ANXA6
TXK	MITF	CYP4F22
CCR1	G0S2	FLVCR2
TRAF3	PPP2R2B	TMEM86A
XIRP1	HSPA6	CCL19
CTSS	ACTBL2	RNASE2
CSF1	MARCO	ABCA6
CCL8	HVCN1	HLA-DOB
APOBEC3F	IFI44	APOC1
MYBPC2	STARD8	TNFAIP6
SH2D1B	RAP2C	SEMA7A
CTSB	FGFR1OP2	ZBTB32
TNFAIP8	CEP85L	FCRL6
CYLD	NIN	CRYBG1
ZNF267	LIMS1	XRN1
GFPT2	PLAUR	CD40LG
RGS9	TRIM21	PRNP
SLCO2B1	SCLT1	ADA2
PTCRA	TDO2	CTSW
ADA	CD83	MCTP1
OGFR	TNFSF4	FCAR
LILRA6	PRXL2C	BNC2
BATF3	MBOAT2	SPATC1
CD163	UHRF2	SKAP2
ADGRE1	CMTM1	TNIP3
RARRES1	TMEM236	CDX1
ALPK2	L1CAM	TRPA1
HLA-DQA2	FOLR2	NCEH1
CORO7	SLC16A1	RTP4
HAMP	HLA-H	RECK
PML	GNG2	TRIM21
PLXNC1	PHF19	RAB39B
LPAR5	CD7	ITGAE
LINC01588	CD74	KIR2DL4
RALGDS	SUSD3	LOX
ELL	GADD45A	DPYD
ZNF385A	ASB2	NCK1
EFHD2	SKAP2	TIMP2
SRGN	SLC25A53	LGALS17A
FUOM	C9ORF139	POU2F2
DNAH8	NAV3	OSBPL8
CD101	PRDM1	CSTA
NUB1	BRIP1	CEP85L
SLC8A1	DYSF	PRRX1
LILRB5	LIMK1	ETV7
FNDC9	INPP5D	IFI16
DOCK11	RTP4	NTRK1
CCR6	CAPG	UBASH3B
PRAM1	CCSAP	HS3ST3A1
ADGRE2	CD52	OLFML2B
RASSF2	MET	TBC1D4
PRKCH	KCNQ5	ST8SIA4
IDO2	CPVL	RCBTB2
TMEM121B	UBE2E2	APOC2
CR1	FCN1	STAP1
GPR82	ARL6IP5	PTCRA
TLDC2	SCML4	CYB5R4
AMPD3	CBL	IL32
KCNN3	PTPRCAP	ESYT1
TSHR	APOBEC3D	TUBB6
C4ORF50	P2RY1	TOX2
UNC13D	RASSF8	KCNJ5
DTHD1	FRMD6	TMEM121B
SMAP2	FCRL3	RSAD2
MCHR1	CMTM3	ZNF699
OXER1	TDRD7	NUB1
TLR4	OASL	TPK1
LOC728743	LOC606724	MDFIC
MNDA	ATP10D	CYSLTR1
MPO	SPATC1	MCHR1
COL6A2	LY86	KLF17
RASA3	NRP1	DCN
STAG3	CDH3	PSMB10
LOC100240735	HTRA4	NIPAL4
NFATC2	NPL	P2RY8
CTSZ	SFMBT2	FAM225B
TNFSF14	LAX1	OAS2
CD300LF	RARRES3	FAR2
SH2D3C	SPHK1	OSTF1
TRANK1	JCAD	SNAI2
CD209	IL1A	RRAGC
OR4C6	PTCRA	MPO
TMEM273	FAM126A	KLRC2
PPP6R1	LYST	IGFLR1
HSH2D	ARHGAP10	KLRC4
HLA-G	SLC12A3	TARP
CSF2RA	STX1B	PLSCR1
IL34	SPRED1	IFI35
MOB3A	NMI	NFATC2
CFLAR	SEC23A	CCL11
NFKBID	IFIT5	OLFML1
SIGLEC5	PLEKHA2	DCK
LILRA1	IL22RA2	MYO1G
KIR3DX1	INSYN2B	BCL11B
IL3RA	SH3BP1	RGS19
CD33	C1R	IRF4
IL22RA2	COLGALT1	MGC12916
PHF19	CLEC4C	CD200
GPR15	LILRA4	KLRG1
CXORF21	NFKB1	AMPD3
NOD2	VCAM1	RAB30
RGS18	MMD	FAP
KCNK12	HLA-L	LAYN
KIR2DS4	PIM1	PEAK3
LOXL3	KLHL5	GPR68
TGFB1	PLA2G4C	SNX2
ERMN	HCLS1	SIRPD
ITM2A	PPARGC1B	PRXL2C
SSTR2	NRIP1	RGS10
LILRA3	CEACAM21	VOPP1
VNN2	RHOG	VGLL3
FER1L4	PTX3	CLEC5A
ALOX5	RAB31	ST3GAL2
AURKC	RAB39A	BTN2A2
CD160	GGTA1P	ASGR2
PTAFR	ZNF80	CYP1B1
WNT10B	RAB42	PRKCH
LYZ	CHST11	RAP1B
ITGAM	PPP1R12A	PRKD3
MCM5	IFNAR2	SLC12A3
LY75	SLC9A9	CTSZ
LOC154761	IL6	FCMR
SOAT2	CD1D	HLA-A
TGM2	PRNP	MANEA
TLR1	SOWAHD	HLA-F-AS1
KMO	MAF	IGDCC4
MFSD12	LGALS1	CDK14
EMILIN1	PCYT1A	OASL
UBA7	IL7	DDR2
NAPSB	GBE1	GPR132
PLCB2	AMPD3	ARNTL2
NABP1	FHOD3	ADAMTSL4
ATP8B4	SPTB	CCL7
SLC37A2	C16ORF54	KLHL4
GPSM3	ACTR3	NMI
KIAA1755	MAN1A1	APOBEC3A
NXPE3	ARHGAP20	ABI3BP
CLEC12A	SAMD8	TMEM255A
SH3BGRL3	PLIN3	OSM
ACP5	GPR132	RARRES3
SPHK1	MFSD14B	SMIM3
LYPD5	IL1RN	WDFY1
CHFR	FOSL1	PARP12
MT2A	SP110	SH3BGRL
PARVB	FCRL6	INSYN2B
EMILIN2	PPFIBP1	GPRIN3
SP100	FCAR	TMEM156
U2AF1L4	RGL4	ACAP2
FAM225A	NXPE3	MYD88
APOC1	TREM2	MARCKS
IKBKE	KLF10	MEI1
ZEB2	PDK3	C9ORF139
PPARGC1B	SIGLEC6	CACNA2D4
SLC6A12	MGC12916	ANO6
CACNA1I	GREB1L	PRR5L
PARP14	CASP4	TGFB1
GGTA1P	OSTM1	TENM3
ANKRD44	SH3RF2	ERAP1
RIN3	GRIP2	ST8SIA1
MAX	ST3GAL2	CACNA2D1
HLA-DQB1	KLF6	MRAS
RIPOR3	UBASH3B	EPS15
CARD11	EMP1	NR1H3
APOBEC3C	FLT3LG	CRLF3
NAALADL1	XIRP1	KLF12
LGALS9	TBC1D4	NAT8B
TNFRSF25	AREG	FUOM
ENTHD1	PCED1B	LGALS2
MYH6	RIN3	TCL1A
BATF	SLC2A6	CD79B
COL6A1	MAP1LC3C	LACC1
NECAP2	CCL1	APOL2
GPR68	NTRK1	CCND2
GNB4	NPC1	LPAR6
WNT10A	C11ORF21	NBN
GAS7	HLA-DRB1	DHRS9
ANXA6	RAP1GDS1	C11ORF21
TNF	NCS1	PLCG2
KCTD17	PTGDR	SLC2A3
LOC728989	ADGRE4P	RIN3
CD300C	SLC25A46	CLEC4C
PACSIN1	CRLF2	NIN
AP1S2	ADCY3	GAS1
VOPP1	VSIR	DDX58
LRRK1	ERAP1	NUGGC
HTR6	TYMP	OSBPL11
CLEC7A	RHEBL1	PPARGC1B
ENTPD1	IRF4	CCL1
ST8SIA1	ARAP2	ALPK2
MIR9-3HG	SRPX2	ACTR3
VAMP1	CAST	NME8
GCSAM	DST	TMEM236
HRH2	GPR171	HAS2
HLA-DRB1	SLFN11	ZEB1
SAMD9	PFKFB4	PVRIG
SFMBT2	RASSF2	VNN1
SERPINA9	PNPLA6	N4BP2L1
TREML2	FLT3	CHRNA6
CCL11	MCHR1	HSF5
CCDC71L	2019-09-11	S100A8
MAST3	HRH2	LXN
PTK2B	PRR11	JCAD
TAPBPL	GPR87	ADAMTS2
MS4A4A	CSF2	PPM1M
LINGO3	ICAM1	MARCO
APBA3	GPR137B	IL21
CUX2	GAS2L3	SNCA
GRK2	CNN3	IFNGR1
COL19A1	MIAT	PIM2
STARD5	ANTXR2	CAMK1G
CCL3L1	AFAP1L2	NAGK
KIR2DL3	NOTCH2	CD83
SLC18A1	VRK2	LUZP6
OR52N4	FAM225A	SPOCK2
VASH1	PSMB10	HERC5
PROX2	HLA-A	ITM2A
ITIH1	HLA-G	GPATCH2L
CD163L1	RGS1	IL7
CEP85L	ATP8B3	GPC6
ZYX	PVRIG	LRFN5
FKBP15	C15ORF48	COL6A3
BMP2K	TGM5	RASA2
CCL1	CRLF3	TLR10
MAN2B1	HPS3	SIGLEC15
TRIM21	HCG26	PARVB
GAPT	EIF2AK2	DPT
TXLNB	SH2D1B	TRAF3
PGLYRP2	TMOD2	IRF5
IFIH1	GAS7	DDO
FBXO10	MCTP1	LINC01140
TMEM51	2019-09-01	M6PR
POPDC2	ARSI	LMO2
YPEL4	CST6	GPATCH11
KCNA2	MS4A14	MMP2
HS3ST3A1	ALDH1A3	CCL23
NUP210	NAAA	PML
OASL	MELTF	SP110
EHD1	ATP1B3	PARP9
IL12B	CLIC4	BICC1
XRN1	GATA3	NFKBIE
DPEP2	RASGEF1B	EMILIN1
CADM3	UBD	MGAT1
P2RY12	MMP9	PLAU
STAT2	RHOH	PRAM1
ARL11	PAG1	TCF4
TMEM131L	LINC00426	PALLD
TIMD4	PRKD3	LY96
UAP1L1	PDE6G	SOCS1
CHIT1	PHLDB2	HLA-DRB6
CLEC4C	PSAP	LRRK1
CCL18	SNX6	PLA2G5
IRF9	SLC28A3	IQGAP2
OSCAR	APOC2	KCNMB1
TRIM22	MPO	CGAS
CYBA	DNAJA1	COL6A2
HOXA1	TAOK3	PALM2-AKAP2
SYT11	ARSB	TBC1D1
C19ORF66	TREML2	AICDA
ISL2	ANKIB1	SLFN11
CPXM1	MAP3K14	SLC30A4
IL17A	2019-03-03	CARD9
NUP62	SYK	SECTM1
TMEM86B	GPR155	USP15
MGAT1	CXCR4	PPFIBP1
LCNL1	PROX2	ITGA5
CAPG	TMEM255A	PHLDB2
ST3GAL2	CCRL2	RSPO3
NLRC4	HBEGF	TSPAN33
RAPGEF1	CHI3L1	GAPT
FPR1	RUNX1-IT1	FGD5
CHRNA6	PRKCH	2019-09-06
LAIR2	LHX1	CCDC90B
NAIP	HMOX1	PDGFRA
CCL3L3	TOX2	SLC6A12
ZBTB46	LPAR5	MSL3
BCL2	APOBR	ADAM12
KRT36	CCN4	MOSPD2
RIPK2	ADGRF1	LTB
EPB41L3	CTSL	SLC2A14
PDE4B	FGFBP1	LEPROT
SYNGR3	RC3H2	SIGLEC6
NIPAL4	LAT	XAF1
CCM2	SMIM3	P2RY1
NMI	TRIM34	C10ORF55
PLCL2	CYSLTR1	MAT2B
CBLN3	GPR176	GBP6
EAF2	LINC01588	IL1A
RGS10	TRPA1	HLA-L
GBP7	CPED1	HACD4
SGTB	SERPINB8	CAP1
ROBO3	VOPP1	C9ORF72
GTSF1	KAT2B	ARSI
JCHAIN	CX3CL1	TMOD2
PPP1R2P1	SH3KBP1	SNX6
RAB39A	PRDM8	SPHK1
SIRPB1	CCR7	FRMD4A
JSRP1	PLIN2	LPAR4
PSME1	MFNG	BACH1
ORAI2	ITGA2	KIR3DL2
POMC	EFHD2	XCL1
NAAA	TNF	PDE1B
CYTH1	GPRIN3	IL22RA2
TMEM176B	RAPGEF6	PSMA8
ANKRD55	RRAGC	FGF2
ICOSLG	SIGLEC8	PLA2G15
UTS2	MAP7D1	IL3RA
TTBK1	MB21D2	SH3BP1
HIC1	ULK4P3	ADORA2A
PIF1	ACTR2	EHD4
CBFA2T3	OR4C6	KDELC1
CACNA1A	ADAM12	ABCB1
WNT6	BRCA2	PI4K2A
PARP9	S100A8	ARL6IP5
TIAM1	MIS18BP1	SNX3
MFSD1	OTUD4	KAT2B
SYK	SOCS1	PSME2
P2RY14	CCL23	KIR2DL3
MSL3	GBP7	HLA-G
HLA-DMA	CEACAM4	COL6A1
GPR19	AVL9	PDLIM3
CCN4	SLC4A7	POSTN
IL24	HAUS6	AKNA
BHLHE41	DMXL2	SLC29A3
APOC2	PEAK3	CD109
NTNG2	CCBE1	PVALB
BEST1	CSGALNACT2	PPT1
TRIM14	ART3	NELL2
CEACAM4	MAPKAPK3	ACSM5
TCN2	VDR	NEXN
SARDH	TIMP2	GBP7
SAA2	DENND4C	SFMBT2
RAB8B	TNFSF10	RP2
GCH1	PLB1	SLC25A46
KLK1	CXCL13	ACVRL1
PTPN1	PTGER2	SHISAL2A
SLC6A7	ELOVL6	RAP2C
LHFPL2	ACAP2	B3GALNT1
GH1	CEP128	SYK
SAA1	TGM4	SPIB
NLRP1	MYH15	ITGAD
TRARG1	SEMA3A	SV2B
LY86	DDIAS	TLN1
PNMA3	ITGA5	FAM102B
CR2	SOGA3	CMPK2
APOBEC3A	BEST1	APOL1
REC8	SDC3	ADTRP
HASPIN	GPC6	CCL21
TMEM52B	SHCBP1	LOC374443
PALD1	DNAJC13	PTX3
MDGA1	SYNJ1	FAM124A
MYBPC3	PFKFB3	CARD8
PTPRO	FOXN2	ARRDC5
FCN1	PLCL2	LYL1
DTX1	SH3BGRL3	FCGR3B
EGR2	MMP14	TRANK1
MEOX1	DIAPH1	DOCK4
SP140L	NAGK	TNFAIP2
MAF	CRYBB1	FSD1
DNPEP	CYP1B1	PROX2
OAS2	HERC6	CCR6
IL23A	HDAC9	LAMA4
KCNA3	PDLIM4	RASGEF1B
PYCARD	MOB3B	PPP1R2P1
PTGS1	CAP1	RNGTT
TBC1D1	TARP	ROR2
FCHSD1	HSF5	MT2A
PPM1M	CHD1	PTPN1
TVP23A	UPP1	MIR100HG
HTR7	PALM2-AKAP2	CCL3L1
RIPOR2	COL6A1	DIRC1
KIF5C	IGDCC4	NKAPL
LEF1	OSMR	ZCCHC18
KCNMA1	SLC6A12	LUM
CCDC136	IL32	DYSF
HLA-J	ITGB3	ATP6V0D2
TREML1	LUZP1	EGFL6
SPNS3	POLK	CCDC50
SHKBP1	MSN	FCRLA
SIGLEC15	TMEM51	LINC00341
ABI3BP	PGAM4	GSDME
SIGLEC11	KIR3DL2	POU3F1
SLC16A6	PLS3	2019-09-07
TMEM86A	COL6A2	XIRP1
TEX11	MYBPC2	PLPP7
STX4	KLF12	CLC
MAP7D3	KLF17	HAMP
RELL2	ARL10	PIP4P2
HLA-F-AS1	SMC2	CXCR5
MSX2P1	MSC	C3ORF38
ASPHD2	PGK1	LIMD2
SNAI1	HIVEP2	TNF
CPVL	LOX	ZC3H12D
RAB8A	CHRNA6	P2RX1
SCLT1	ADAM8	RHBDF2
ANXA2R	CAPZA1	TREML2
GPBAR1	IL3RA	HLA-DRB5
MMP12	CILP	GYG1
ZNF296	SNAI1	MAN2A1
ST8SIA4	CIP2A	PCDHGA12
EID3	PLA2G15	LRCH1
SLC2A9	BBX	CCIN
IFIT3	P2RY6	SLITRK4
MT1H	ADA2	ST6GALNAC5
CPNE7	TMEM86A	COLEC12
ESR2	CLEC12B	ALDH1A3
MOV10	MEF2C	GPR55
RUNX1-IT1	LILRP2	ADAMTS12
EPHB6	NME8	ARL10
STARD8	PTPN12	ITGAV
PLEKHA2	IKBKE	GREM1
KLF12	CASP10	BICD1
CASQ1	CHST3	JAKMIP1
ARHGAP22	CEP135	IL1RN
VAC14	PAQR3	CUX2
NEURL3	ST8SIA1	FIBIN
AMPD1	SYT12	CAPZB
PRKD2	TPK1	ITPRIP
ABCA9	PICALM	SDCBP
TMEM106A	GBP3	JAZF1
IRGM	TNFAIP6	IFI27L2
SH3BP2	CLSPN	IDS
NCF2	MORC3	GPR1
ANK2	UBA7	ACER3
LOC440896	ANKRD13A	TBC1D2B
NRXN2	KCNA3	IFI44L
TBC1D4	MXRA7	LINC00189
DIRC1	PDZD7	PTPN6
GNA13	DUSP5	CCSAP
ACSM5	ST6GALNAC5	EIF5A2
FAM49A	CXORF38	HDX
TPTE2	CLEC2D	PTGDS
FAM225B	ARHGAP45	TIFA
PLD4	NUP205	CCDC71L
DYSF	C1ORF54	FAM225A
CCDC88A	ADGRE5	FGF7
PHF24	RALGPS2	HEG1
CCDC141	GSDME	ZNF365
APOC1P1	TMED7-TICAM2	ARHGAP31
CEP128	SLFN12	HGF
GRM2	CARD9	GPR85
RAB30	SFXN3	ACTR2
RAB37	2019-09-07	TXLNB
G0S2	WDR44	ROR1
NFATC1	TENM3	GPBAR1
DLGAP3	PALLD	KIF17
CRYBB1	TMC8	RTP5
PDCD4-AS1	HK2	ZBTB38
GBP6	KIRREL1	ASAP1
TMEM26	FAT2	HLA-DMA
LACTB	JAK1	PLB1
IL1B	FYN	ATG3
CYBC1	HLA-DPB2	FBN1
BHLHE22	VNN2	C21ORF91
PRKCG	DPEP2	DAZL
SEMA6B	PSTPIP2	BHLHE22
PLEKHF1	TSHZ3	MMP14
CGAS	DNMT1	MYO9B
IFI16	HSPA7	PSTPIP2
PVALB	HERC3	CCL26
CRYBA4	TTL	CALD1
CARD17	FAM111B	ZFPM2
GPNMB	LY9	TIMD4
UBE2E2	HACD4	CASP4
VSIG4	ERCC6L2	MIAT
LY96	PGM2	TSPAN32
TOGARAM2	TMEM38B	FCRL5
P2RY6	POU2F2	FAM131B
SAA4	RELL1	S100A3
RAB3IL1	SERTAD2	GSTO1
INTS6L	JADE2	ZDHHC14
HPS5	RASAL2-AS1	MMP3
MYO5A	UNC13D	DCLRE1B
TNFRSF6B	SIRPD	SSH1
BOC	SAA2	MOB3B
TUBB6	OSGIN2	RAP1A
BLNK	NT5E	PCYT1A
SLC36A1	ADGRF4	HAAO
PIPOX	TRPS1	HDAC9
CLEC12B	KCTD5	CEACAM4
CDK5R1	ZFYVE26	SNX29
COLQ	SETX	TM4SF19
FAM102A	SLC31A1	NMT2
TRAF5	EPHB2	CHIT1
P2RX2	MAX	TMCC3
NEU4	SYT11	ADA
MLKL	PIM2	CAVIN1
WT1	PDE4B	MFSD14B
DSE	OSBPL8	GMIP
FREM1	AGTPBP1	CLEC1A
PROB1	SDCBP	TGFB3
IL2	PARP15	TPM4
ACRBP	TUT7	SLC24A4
PLA1A	ATP1A3	ADPRH
CXCL12	ZSWIM6	CCL25
CYP27B1	SMTNL1	FSTL1
MS4A14	BNIP2	AFAP1L2
C1QTNF1	SLF1	IQSEC3
EPB41L2	RELB	ACKR4
LPAR6	ERO1A	BNIP2
PSTPIP2	FBXL13	LINC01588
TIMP1	ATP2C1	GPR31
SDC3	HLA-DRB5	MT1H
RIC1	SMCO2	RTL3
KIR2DL1	OSBPL3	SSTR2
TWF2	CACNA2D4	TYMP
SLCO5A1	P2RY14	AKR1B1
VNN1	MYO7A	ATP2C1
SPIC	DENND5A	ZNF788P
ADORA3	IL27RA	UBE2J1
RASSF1	KLHL18	ANGPTL2
EGFL6	FCMR	RAP1GDS1
ATP6V1B2	SLC9A6	TEX11
PTGIR	STAP1	TPP1
TAS1R3	TRAF3	STAC
KIR3DL1	FCRLB	HERC3
FAS	GNA15	HMOX1
UBE2J1	FAR2	GLRX
CCRL2	SLC16A3	CD38
SLFN11	RNF19A	MMD
STAR	SLC22A4	CLEC17A
IFI27L2	CCL11	TNFSF10
TCIRG1	PATL1	ATP11C
KIRREL2	MT1H	XPNPEP2
HLX	ELL	TMEM109
TM6SF1	ADORA2A	TNFSF12-TNFSF13
FOLR2	DNAJB14	SEC23A
	SSPN	F2R
	KIR2DL3	UBA6
	CCR6	TXK
	CAVIN1	PTGER2
	FAP	ANGPTL1
	AHNAK	TMEM266
	CCDC90B	TRPS1
	RUBCN	RIPK2
	BEND4	RELB
	WT1	LOC100126784
	CD27	WDFY4
	NEDD4	TMEM119
	TCL1A	ANTXR2
	MCM5	CCDC141
	RAB32	SULF1
	GSG1	HLA-DQB1
	MYBPH	WNT2
	SPTA1	HIF1A
	PMP22	FYN
	FAM3C	ENPP6
	NFKBIE	TMEM19
	CDK17	SLFN5
	HS3ST3A1	IL18
	TIFA	RASGRP2
	FER	TMC8
	SHISAL2A	GXYLT2
	BLID	INHBA
	TMEM200A	XCR1
	CASS4	SH3BGRL3
	USP15	TCN2
	CALU	CILP
	CCND2	RAP2A
	FSD1	MEF2C
	TPM4	GPSM3
	GLRX	FYTTD1
	HAMP	PATL2
	WDFY1	CPXM1
	FRMD5	CR1L
	PCDH7	FBN2
	CCDC141	CSK
	LEPROT	RHEBL1
	TLR2	STARD13
	PCNX1	SULF2
	LAMC2	GAS2L3
	ZNF788P	COL3A1
	HAS2	RRN3P2
	ZNF426	NRP2
	CEP57L1	ARRB2
	SIGLEC15	RFLNA
	CFL2	EXOC3L4
	PATL2	ENPP2
	CKAP2L	IL26
	ADAMTS2	COL6A5
	WDHD1	MIS18BP1
	SLC25A40	MXRA5
	MAP2K1	UNC5C
	JAKMIP1	WT1
	MIR100HG	HSPA13
	ICAM3	BIRC2
	FMO1	KLF6
	ASGR2	NFKB1
	CEP120	CD300LB
	TRIM36	DACT1
	CH25H	KLHL5
	PGAM1	CLEC2D
	SLC4A1AP	CCDC102B
	ADAMTS12	IKBIP
	POU3F1	HCFC2
	MT1L	RARRES2
	OSBPL11	OR4C6
	RTP5	SLIT2
	APOE	KLF10
	CCDC80	DNAJB14
	CTNNAL1	TENM3-AS1
	GZMM	PDZRN3
	RAP2A	DR1
	ATP6V0D2	CNR2
	LINC00341	ATP1B3
	MLKL	PNOC
	TCF19	FERMT2
	S100B	NETO1
	DGKH	WNT10A
	DDO	FRMD3
	TFRC	ENOX1
	TMEM109	RGS9
	FBXO32	IFI44
	TLDC2	NBL1
	COL6A3	CD19
	SAA1	TMEM71
	ACER3	RAB23
	STEAP1	TRIM14
	STRN	RANBP6
	CXCR5	VEGFC
	BICD2	WASHC4
	APOC1	FAM49B
	FRYL	CEP57L1
	ZFP36L1	DMXL2
	CSTA	HOXA1
	CCL3L1	MRGPRF
	MOSPD2	GLT8D2
	FAM124A	CCBE1
	C21ORF91	CAPZA1
	TNIK	AKT3
	PLXNA1	EPHB6
	TXK	CFP
	ENTHD1	SMCO2
	NCK1	TSPAN2
	S100A3	CDH11
	NAT8B	HCG26
	TLR10	PLGRKT
	SEMA3C	CHI3L1
	ACTB	LYSMD2
	VCL	SERPINB8
	TNIP1	KIRREL1
	ME2	2019-09-11
	NUP62	G0S2
	SPOCK2	PIM1
	ARRDC5	EFHD2
	PRR16	FMO2
	ITGA3	FOXN2
	KLRB1	ATG4C
	MFSD12	MDGA1
	CCL25	RAP2B
	GTSF1L	PPP1R12A
	RNF149	ADGRE4P
	NETO1	APOBR
	TENT2	ADGRL4
	BACH1	CD79A
	ASPHD2	BATF3
	EDNRA	TWIST1
	TSPAN5	WDR41
	NEXN	KEL
	TSPAN32	TAB2
	DNAJC6	RASSF8
	DMBX1	SLC25A40
	MAMLD1	TRPM2
	ATF7IP	FLNA
	CENPI	SCLT1
	PHEX	GFRA2
	IFIT1	DTHD1
	GAPT	ZNF366
	UGCG	PLBD1
	SRGAP2	SDC3
	MAP4	TNC
	ARL11	CPPED1
	MYO3B	RENBP
	MX1	GTSF1
	GPRIN1	PCNX1
	SLC24A4	PRKG1
	CCL19	TRIM61
	TNNT1	SLFN12
	DOCK4	OAF
	GREM1	FLRT2
	CCL26	SERPINE1
	MCM6	MAP3K14
	RHOF	TMEM158
	NEU2	TLR2
	RASA1	HAS2-AS1
	CTSW	CMTM3
	SLC20A1	CARD17
	NACC2	PICALM
	EGR3	PSME1
	UTS2	SLC22A4
	ASAP1	PTGIR
	FOSL2	TFRC
	PDPN	TNFAIP8L3
	DCK	EPYC
	ADORA1	PLIN2
	PSIP1	PABPC5
	VSIG1	OTOA
	APOBEC3H	SLC9A7
	RGS20	RGS13
	BTN2A3P	WTAP
	HLA-DQB1	SNAI1
	POT1	MTMR6
	ZNF100	PGM2
	CCM2	SERPINE2
	SIGLEC12	TMEM51
	RADX	RAB3IL1
	GYPC	MS4A1
	RASA3	MS4A14
	WDR76	DNAJC13
	PPIP5K2	BOC
	KCNJ5	TNFRSF17
	TEAD1	RASAL2
	USP25	COLGALT1
	CSK	LITAF
	BCAP29	ARAP2
	PSME1	GNA12
	MAP3K2	FCRLB
	LOC374443	FCRL1
	PARVB	KYNU
	APOL1	PCDHGB7
	SHOC1	HRH1
	PAK2	FCRL4
	DEF6	EXOC5
	CARD8	2019-03-03
	FEZ2	S1PR4
	SPOCD1	CPNE5
	DDR2	COL8A2
	ESR1	CLEC4G
	TBC1D2B	SAMD8
	ANLN	IGSF21
	ZNF530	C1QTNF1
	BIRC2	AMZ1
	RAB30	GCSAML
	IGFLR1	LAMP2
	MBP	ART3
	2019-09-06	M1AP
	TM4SF19	ZNF521
	SNX29	TPST2
		LGALS9
		SAMD4A
		CNEP1R1
		CNN3
		CPEB1
		CTSO
		FCHSD2
		SH3KBP1
		ZNFX1
		CYB561A3
		DDX60L
		MBNL3
		TTL
		LRRC15
		MAP7D1
		CYTL1
		CAPZA2
		PLAUR
		LEF1
		MAX
		PTGIS
		FEZ1
		BMS1P20
		LRP1
		UHRF2
		TIAM2
		SLC4A7
		EMP1
		LIPG
		MAP1LC3C
		YPEL4
		SKAP1
		SEL1L
		TNFSF18
		ADAM8
		B3GNT2
		CFL2
		IL6
		LINC01366
		ANXA5
		RNF13
		TAOK3
		HECA
		UBE2QL1
		MT1G
		TCF7
		JAK1
		CPA3
		CD22
		SPRED1
		PGBD5
		KIF2A
		PGAM4
		TNFRSF4
		ATF5
		CHSY3
		LYVE1
		BEND4
		ADPGK
		MOXD1
		TBXAS1
		LIPC
		S1PR1
		ISLR
		SPARC
		MYO7A
		APOC1P1
		P2RX5
		FBLN2
		STX1B
		GNG10
		MAP3K7
		SEMA4D
		PHEX
		NAGA
		C6ORF120
		DENND5A
		THBS1
		TMEM131L
		ELF4
		DCP2
		LAIR2
		CLEC12B
		TMEM38B
		PCED1B
		S100B
		ASPHD2
		RBL1
		GUCA1A
		TAPBPL
		RASSF3
		IFNAR2
		SEC14L1
		MYCBP2
		RBP5
		ACSL4
		MORC3
		DNASE2
		GPX8
		PAK2
		PCDH7
		WT1-AS
		LINC00839
		CD93
		CEP128
		BBX
		RASGRF2
		NPC1
		PECAM1
		TDRD7
		RND3
		MZB1
		TMEM169
		TRAPPC3L
		DTX3L
		PADI2
		ULK4P3
		SLC9A6
		SHD
		NEFH
		JCHAIN
		PRDM8
		CRISPLD2
		MLKL
		ZNF438
		GHRL
		CEBPE
		FCRL2
		BFSP2
		DRAXIN
		ECM2
		MGAT2
		ABCA9
		HMGN4
		CRHBP
		MAP3K3
		SMAP2
		LMCD1
		ACTN1
		CDK15
		DLEU7
		EHD1
		IRF2
		AP3S1
		LRRN4CL
		KCNN3
		PDK3
		SLC39A12
		ICOSLG
		STEAP1B
		GPR25
		GTSF1L
		RNF213
		VRK2
		CBL
		PHF19
		VASH1
		LAMB1
		TWIST2
		LRRC4C
		ME2
		ZFP36L2
		SLFN14
		DDIAS
		HHEX
		AURKC
		CDHR1
		CEP120
		CYP2U1
		LOC401463
		IL34
		PHF24
		PAX5
		SUSD6
		CLNK
		MT1M
		MIER1
		CADM3
		SYNDIG1
		SVEP1
		CCL24
		PIK3CA
		TREML1
		MEIS3
		PGAM1
		CD5L
		GPR15
		KIAA0040
		ANKRD22
		PCMT1
		ADCY3
		AKAP7
		MT1L
		NRIP1
		ACP2
		RASAL2-AS1
		JAKMIP2
		ZNF430
		DOK5
		EVL
		MYBPC2
		PLBD2
		SOGA3
		TIGAR
		RFPL1S
		ARHGAP28
		ST18
		LSM6
		SH3GLB1
		MSRB3
		TMX1
		LILRP2
		FFAR3
		DPPA4
		PPP3CC
		CPZ
		TWF2
		STON1
		SAA2
		KCNA6
		CLIC2
		LYN
		DNAJB4
		PEPD
		THBS2
		PLSCR4
		SERPINA9
		MAP3K2
		GJA5
		CMTM1
		FBLN1
		SEMA3D
		RASGRP1
		NUP54
		RC3H2
		GRAP
		KIAA1755
		CCL22
		IL24
		HPSE
		NAP1L3
		TNIP1
		OTOAP1
		FMO3
		POLK
		NEURL3
		CALCRL
		PARP15
		ARHGDIB
		SAA1
		FHAD1
		RNF149
		IL23R
		CDC40
		ACRBP
		CHN1
		TBC1D9
		CDV3
		ITGA6
		ARF6
		PARP11
		BCAP29
		IRAK4
		PIEZO2
		LINC00937
		SLC28A3
		FAM30A
		DNAJB5
		OAS3
		CATSPER1
		SLC38A5
		ANXA1
		GLS
		EDNRA
		STEAP1
		HEPH
		KPNA4
		TIPARP
		MOB3A
		STK38L
		PRKCQ
		TM4SF18
		BCL2
		FUT11
		KCNA2
		RGL1
		UNC13D
		CTHRC1
		GINM1
		CDKN2C
		FBXO10
		CARMIL2
		SETX
		ARHGAP10
		CD1B
		SMTNL1
		CD82
		HEMGN
		ARSG
		CALHM1
		IL1RL1
		FHOD3
		MME
		RELL1
		VAV3
		GBP3
		CDK6
		SYDE1
		RGS4
		EGR3
		NEDD4
		ROBO1
		SNX11
		COL6A6
		POU2AF1
		FAM126A
		CTNNAL1
		APCDD1L
		MSN
		CALU
		SNAI3
		CAV1
		SLC16A2
		KIR2DS4
		LAMA1
		PGK1
		MFAP3
		C5ORF64
		PKIA
		TNFRSF13C
		BLK
		TRIM34
		CDC27
		IRAK3
		DCBLD2
		SGCD
		PARP14
		ERMN
		TNFSF14
		ACTB
		CMTM6
		ANKRD13A
		ZNF385A
		GOLIM4
		EPHB2
		STXBP5
		NR5A2
		ADGRE5
		UTS2B
		GBE1
		PTPRJ
		GNPDA1
		ALDH1L2
		MIR9-3HG
		DNASE2B
		ATL3
		SP6
		FBXO32
		CYP26B1
		CHSY1
		PHOSPHO1
		RIPOR2
		CFH
		MAN2B1
		ATOX1
		DLG2
		ENG
		CDCP1
		FSCN1
		APOC4
		ZDHHC20
		ANXA8
		LINC00494
		APOBEC3F
		FBXO5
		LOC284441
		ERAP2
		ADGRA2
		GNAI3
		NOTCH2
		RASSF5
		GCA
		TENT2
		PNRC1
		PLCL1
		FNDC9
		ATP8B3
		HLX
		GMFB
		RADX
		MEOX1
		MGAT4A
		PCOLCE
		NID2
		TIMP3
		BBS12
		ATP1A3
		MTM1
		TUBA1A
		STAG3
		SPATS2L
		NAPSB
		CLIP2
		ADAM10
		AGTPBP1
		CENPP
		PDK1
		ENOX2
		MAP3K7CL
		RIPOR1
		HEXB
		RHOJ
		VAMP3
		TESK2
		RNF166
		UGCG
		KCNA3
		C15ORF48
		GSDMA
		SRPX2
		TMEM176B
		TSC22D2
		KCNT2
		CAB39
		IGFL2
		FABP5
		NEMP2
		OR3A2
		CYP27A1
		PSIP1
		PRR11
		FRRS1
		IFIT5
		UHRF1BP1L
		COL8A1
		CIP2A
		CDK17
		TPRG1
		NDST2
		SMURF2
		CYP7B1
		DEF6
		TRIM59
		SIGLEC12
		FFAR4
		IKBKE
		UBE2D1
		PADI4
		SFRP2
		MEOX2
		PTGFR
		COMMD8
		NLRP6
		ARHGAP17
		SELENOT
		HIVEP2
		NTSR1
		TGM5
		FBXO39
		AHNAK
		ACTBL2
		DPH3
		RAB8A
		SGK1
		DUSP3
		TRAM2
		ANPEP
		ABLIM3
		NUDT11
		CCNA1
		2019-09-08
		RB1
		GLA
		EDIL3
		TGFBR2
		TMEM255B
		EIF2S1
		CSMD2
		NPAT
		VSTM1
		PLOD2
		SEMA3A
		PPM1N
		UTS2
		TRARG1
		HDGFL3
		CASP7
		LDLRAD4
		TSHZ2
		ERCC6L2
		EREG
		ATP10A
		MMGT1

## Sheet: HK3 related gene
LUAD		LUSC
Hugo_Symbol	Pearson_index	Hugo_Symbol	Pearson_index
BMPR1A	-0.372099	CRKL	-0.306433
DDX1	-0.361234	PADI4	0.302348
2019-03-01	-0.331945	ELANE	0.303179
PUM2	-0.316687	MCOLN1	0.303357
KLRG1	0.300092	ARHGEF2	0.303569
MEF2C	0.303015	TGFB3	0.304642
RARRES2	0.30337	CAMK4	0.304953
TXK	0.305293	IL2	0.30502
PTX3	0.306991	OAS3	0.305388
PKN1	0.307575	CD160	0.306665
STK11	0.307606	IL27RA	0.307455
FYN	0.307962	CCL25	0.308067
PTPRJ	0.308258	CXCL2	0.308135
FFAR3	0.312409	DHX58	0.308716
CXCR5	0.312605	PRG2	0.310252
ADCY7	0.313576	PML	0.310602
TRAFD1	0.314392	GADD45G	0.310802
AICDA	0.315492	CXCL5	0.311201
LYN	0.315682	SMPDL3B	0.311468
DDX60	0.316093	NFKB2	0.312352
CXCL12	0.316293	AIM2	0.313799
ABR	0.316625	CR2	0.315104
FES	0.316857	CCL1	0.315235
IL27RA	0.31779	SYK	0.316871
IRF4	0.31917	CASP4	0.317219
PRKCH	0.319593	BTN1A1	0.319274
P2RY14	0.320457	OAS2	0.320476
ICAM1	0.323364	IL7	0.322704
GBP6	0.323783	FYN	0.322834
TNIP1	0.324638	MAPKAPK3	0.323393
IFI44L	0.325094	STAT2	0.327427
OAS2	0.325433	BST2	0.327462
CYP27B1	0.326667	ABR	0.329169
NFATC2	0.326794	GBP3	0.330531
RELB	0.326804	TNF	0.331901
TNIP3	0.326943	LIME1	0.332207
IDO1	0.327194	CASP1	0.332496
CLEC2D	0.327662	SKAP1	0.333408
PARP14	0.329007	CD81	0.333936
RIPK3	0.329968	RAPGEF1	0.337068
IFIH1	0.330301	CLEC4G	0.3373
LYST	0.330992	TRIM14	0.33776
TCIRG1	0.33313	DDX58	0.337848
CFD	0.336022	NOD1	0.340004
IL34	0.336838	CLEC2D	0.34199
IFI44	0.337544	TMEM173	0.343657
TNFSF4	0.339065	RIPK2	0.345834
CXCR4	0.339185	ZYX	0.346362
LY96	0.339862	LGALS1	0.350215
TLR6	0.340492	SUSD2	0.351249
STAT1	0.341392	IL5RA	0.352166
TRIM21	0.343144	CD70	0.353919
CCL22	0.344161	CD274	0.355513
PTK2B	0.34462	IFIH1	0.355868
PPARG	0.345006	ERAP1	0.356127
STAP1	0.345576	GPX1	0.364806
CLEC4G	0.347632	MMP7	0.365588
TNFSF13	0.348171	FOXF1	0.365772
DBNL	0.3483	GSDMD	0.366101
PLCL2	0.349147	CAMP	0.367097
CD40LG	0.350101	CD200	0.367549
EPHB6	0.351192	CTSH	0.368975
CD22	0.352006	IRF7	0.369235
GPX1	0.352849	ESR1	0.370182
CCR6	0.353063	EVL	0.37063
CCL19	0.354526	IL1R1	0.370822
CYLD	0.355877	CD40	0.37087
TRIM14	0.355898	CCL24	0.37094
RSAD2	0.357994	GAB2	0.372822
SNCA	0.358122	UNC93B1	0.372989
PMP22	0.358578	NFKBID	0.373039
PLCG2	0.362208	IFITM2	0.373087
UNC13D	0.363234	ADCY7	0.375022
SEMA7A	0.36495	TFEB	0.375358
TNFSF14	0.365379	FAS	0.375896
MAPKAPK3	0.366141	DDX60	0.377557
CYSLTR1	0.366523	MMP2	0.379362
MMP12	0.36885	THY1	0.382301
CMTM3	0.368949	TLR3	0.385223
DYSF	0.369271	IL13	0.38591
GATA3	0.370717	RSAD2	0.387972
CAMK4	0.371054	NR4A3	0.388237
LRP1	0.37624	IDO1	0.388841
KLRD1	0.378951	COL3A1	0.38886
CD8A	0.382611	SSC5D	0.389915
IKBKE	0.384074	PRKCD	0.390194
BTLA	0.385484	NLRP6	0.390218
IFNG	0.385998	MAP3K14	0.390274
ADAM8	0.389813	CMTM3	0.390629
CCR7	0.390166	PRG4	0.390819
IL1A	0.391049	AXL	0.392489
GZMM	0.391378	VTN	0.393054
SERPINB9	0.393413	RIPK3	0.39532
PML	0.393417	TAP2	0.395591
PI4K2A	0.394524	CSF2	0.396322
THEMIS	0.395285	MYD88	0.397375
IFIT3	0.396412	IFIT2	0.397848
TRAT1	0.396557	IFI44L	0.39871
CXCL9	0.396674	XCR1	0.398857
TAP1	0.399424	PRKCQ	0.39959
TLR2	0.40106	PRDM1	0.399629
MAP3K14	0.402993	CLEC7A	0.399813
CSK	0.403053	NOD2	0.400693
CD7	0.40328	IFNAR2	0.401129
IFIT2	0.404884	PTGER4	0.401258
AXL	0.406918	TLR6	0.402292
GBP2	0.407503	TAP1	0.402983
ZBP1	0.408031	RAP1A	0.402983
PYCARD	0.408641	TNIP1	0.403244
CCL1	0.409989	ISG20	0.407009
LAG3	0.410147	CCL17	0.408087
SLAMF6	0.410232	MS4A2	0.409024
CD44	0.410903	TNIP3	0.412801
GAPT	0.411984	ARID5A	0.413771
HLX	0.412913	BLK	0.416384
KLRK1	0.412946	DAPK1	0.416692
B2M	0.413165	SP110	0.417863
FAS	0.413777	THEMIS	0.418034
CD3G	0.413789	IL18R1	0.419311
CD5L	0.413952	CLEC12B	0.42
GZMB	0.416187	SMAD7	0.420004
IL18R1	0.416582	IFIT3	0.421426
SLAMF7	0.416718	CFD	0.424021
TNF	0.417357	PARP14	0.424041
TICAM2	0.417456	KCNN4	0.424333
EOMES	0.419724	AICDA	0.426034
CCR4	0.421565	RNF125	0.427619
CAMP	0.422578	IL21	0.427669
CD96	0.42322	CXCL13	0.428339
CCL17	0.42725	CFB	0.428506
SYK	0.428838	RAB27A	0.429291
CCL5	0.428853	STAT1	0.429642
CD70	0.430465	CD5L	0.43237
MYD88	0.430825	CYLD	0.43388
AIM2	0.432238	TLR9	0.434281
IL1RN	0.433135	TLR1	0.437609
TNFSF12	0.436054	UBD	0.43868
PVRIG	0.436892	PLCG2	0.440975
CXCR6	0.4374	TICAM2	0.441734
TNFAIP3	0.439269	CX3CR1	0.442527
NFKBID	0.439432	CD79A	0.443592
TGFB1	0.441868	HMOX1	0.443955
CD3D	0.442153	TRIM21	0.444841
TLR1	0.442229	TNFAIP3	0.445596
LGALS1	0.442583	IL15	0.448827
CXCL10	0.445901	CR1L	0.448851
GFI1	0.446785	C4A	0.453789
JAK2	0.448156	FFAR3	0.454143
CSF2	0.450133	TNFRSF17	0.455126
GBP4	0.450492	POU2F2	0.459215
NLRC3	0.450613	TREM1	0.460924
IL18RAP	0.451241	PDE4B	0.462466
PRKCB	0.451817	TNFRSF13B	0.466217
GPR183	0.452414	RASGRP1	0.467648
CLEC4E	0.453619	CAPG	0.469634
CCL2	0.45414	VNN1	0.470911
SH2D1A	0.454544	IL12B	0.471084
IL15	0.454949	SEMA7A	0.471877
CD48	0.455945	LOXL3	0.472912
SERPING1	0.45708	BTN2A2	0.473044
COLEC12	0.457585	TEK	0.474284
CD3E	0.457716	TNFSF4	0.475659
CCL7	0.458816	FCRL5	0.475863
SLA2	0.459166	MS4A1	0.4759
SOCS1	0.460171	GBP2	0.476303
TNFRSF14	0.460823	FES	0.47778
SLAMF1	0.462555	CYP27B1	0.480174
PRF1	0.463559	TXK	0.480232
HMOX1	0.463607	CXCL12	0.480697
LTB	0.4659	CD19	0.480789
IL7R	0.466412	IRAK3	0.482346
JAK3	0.466545	SIRPA	0.482468
CTSC	0.467596	TLR2	0.483105
IRF1	0.471162	PTPN6	0.483942
ADORA3	0.471479	CD38	0.484056
TAP2	0.472888	LY96	0.484741
S100A8	0.473302	FCGRT	0.485686
SUCNR1	0.475407	CCL22	0.485831
SIT1	0.475458	DPP4	0.490776
ITK	0.475545	STAP1	0.491941
TBX21	0.476189	RARRES2	0.492515
CCL8	0.477808	MCOLN2	0.493288
UBASH3A	0.480812	HCK	0.494053
LGALS9	0.481937	LAT	0.497901
EVL	0.482681	HLX	0.497931
CXCR3	0.483401	CYBA	0.499788
BTN2A2	0.484209	SERPINB9	0.501967
CD6	0.486895	CXCL10	0.504082
TNFSF8	0.490331	CCL8	0.508161
LCK	0.491739	PMP22	0.510299
CLEC4D	0.493182	PVRIG	0.512085
CCR8	0.493585	ITM2A	0.51433
CCRL2	0.495676	TNFRSF14	0.51613
INPP5D	0.496783	MMP12	0.516651
LTA	0.499566	PTPRJ	0.517833
CD226	0.500073	RAC2	0.519874
GRN	0.500202	IFNG	0.520626
LAT	0.502332	COLEC12	0.521621
IL1B	0.503169	CD79B	0.52164
DOCK10	0.509096	GFI1	0.521975
GBP5	0.509867	C3	0.522582
CD247	0.510709	EOMES	0.52337
ZYX	0.516718	ADAM8	0.523531
NR1H3	0.518688	P2RY14	0.523901
OSM	0.519393	CXCL16	0.523937
CD28	0.521319	JAK2	0.527079
TNFSF13B	0.523076	B2M	0.52744
IL10	0.525699	OSM	0.528028
FOXP3	0.527047	UNC13D	0.528986
CFP	0.528878	CCL2	0.531623
VIM	0.532254	CCL7	0.533418
NLRC5	0.532429	PIK3CD	0.534525
KLHL6	0.532774	LAX1	0.535775
ARRB2	0.533375	DYSF	0.535798
DOCK11	0.533865	NLRC5	0.538281
FPR2	0.533975	ICAM1	0.549468
CD180	0.53551	LY9	0.550784
ZAP70	0.53592	KLRG1	0.551544
PIK3CD	0.53712	LTB	0.551545
TLR7	0.537285	CXCR5	0.551891
LOXL3	0.53794	CCL19	0.553972
CD40	0.539715	A2M	0.55501
CAPG	0.542358	IRF1	0.556722
MCOLN2	0.542509	IRF4	0.558685
CCR2	0.542702	CYSLTR1	0.559903
PTGER4	0.54608	KLRD1	0.56062
MFNG	0.547417	CD22	0.561946
MCOLN1	0.547808	JAK3	0.563256
APBB1IP	0.549454	PDCD1LG2	0.565048
CTLA4	0.550154	LGALS9	0.565521
TNFRSF1B	0.552503	IL10	0.567332
IL18BP	0.552619	TCIRG1	0.56769
CASP1	0.553249	PAG1	0.56958
CD74	0.555069	FPR2	0.571209
RNASE6	0.557146	VAV1	0.572005
FCGR2B	0.562277	VIM	0.572316
CLEC12B	0.563226	GZMB	0.572508
CSF1	0.566625	SUCNR1	0.573028
CRTAM	0.571841	ENPP2	0.575501
ARID5A	0.574322	GAPT	0.576561
IL2RA	0.576548	PLCL2	0.577494
APOE	0.577105	NFATC2	0.57899
SAMSN1	0.578657	CXCR4	0.579471
CCL4	0.582356	LAG3	0.580915
PTPN6	0.583708	IL7R	0.582427
STAT5A	0.58649	PTAFR	0.583502
MYO1G	0.589644	PSTPIP1	0.584109
CD274	0.590842	CCR7	0.585062
IRF5	0.59396	CXCL9	0.586434
PTAFR	0.596227	TNFSF13	0.587323
SAMHD1	0.597137	GZMM	0.589193
FPR1	0.599427	BATF	0.589419
MEFV	0.600735	STAT5A	0.590043
VAV1	0.601	MEF2C	0.590312
NOD2	0.601601	DOCK11	0.593696
RAC2	0.601674	RAB20	0.596459
2019-03-01	0.604377	ZBP1	0.598704
IRF8	0.604619	CCR6	0.599009
CLEC5A	0.610417	CD8A	0.599837
PTPRC	0.61133	GBP5	0.600013
IL27	0.613948	SIT1	0.60052
CIITA	0.613986	CCL5	0.601643
TLR4	0.616487	STX11	0.602822
FUT7	0.617209	SAMHD1	0.603304
CCR5	0.617394	ADORA3	0.603361
LY86	0.621559	BTLA	0.604979
CORO1A	0.622616	LCP1	0.606693
NLRP3	0.625637	CSF1	0.611339
PTPN22	0.627494	SLAMF7	0.612191
CMKLR1	0.629636	GBP4	0.615324
CCL3	0.631189	CD3G	0.615858
CD300A	0.632243	LTA	0.61758
PDCD1LG2	0.643506	LCK	0.619919
TREM2	0.646611	IL18RAP	0.62035
LAT2	0.647396	MEFV	0.620703
LCP1	0.649588	TNFSF12	0.62269
PIK3R6	0.649891	PRF1	0.623776
STX11	0.652814	SERPING1	0.625463
CD37	0.655175	RFTN1	0.625804
CD84	0.656171	CD7	0.626084
C5AR1	0.657841	IL27	0.626634
IL12RB1	0.660533	CLEC12A	0.630078
CLEC7A	0.663094	TNFSF14	0.63012
CCR1	0.663301	KLRK1	0.633439
ITGAL	0.663317	FPR1	0.634041
P2RX7	0.664372	ZAP70	0.634377
CARD9	0.669528	CCR8	0.637459
DOCK2	0.671806	ARRB2	0.639179
SASH3	0.679219	PIK3AP1	0.64337
PIK3AP1	0.682943	TRAT1	0.643485
SPN	0.683635	CFP	0.64443
MRC1	0.687971	CLEC5A	0.644602
SLC11A1	0.689507	CD96	0.644844
PSTPIP1	0.693999	CD6	0.645103
LST1	0.699609	P2RX7	0.647238
FPR3	0.700475	CD40LG	0.647867
BTK	0.701952	CD3D	0.647996
CD4	0.702213	CLEC4D	0.648088
SIRPA	0.703746	SLA2	0.648316
LPXN	0.703768	SH2D1A	0.649324
HCST	0.704506	2019-03-01	0.652102
CLEC12A	0.705203	KLHL6	0.659387
CSF1R	0.706685	CD180	0.661775
CD80	0.707455	FOXP3	0.663125
LCP2	0.707489	CD247	0.665675
TNFAIP8L2	0.708185	CXCR6	0.666498
CD14	0.714434	TLR4	0.666631
CD86	0.717545	CCR4	0.667908
C3AR1	0.72536	CD48	0.66833
WAS	0.732145	SLC11A1	0.670463
SLAMF8	0.740421	CD226	0.671259
CD68	0.744292	SLAMF1	0.671522
NCKAP1L	0.75354	NLRC3	0.672733
NFAM1	0.755703	PRKCB	0.672828
TLR8	0.757719	CD3E	0.674561
CD300LF	0.767822	SLAMF6	0.676294
CYBB	0.768567	MFNG	0.677915
NLRC4	0.773619	TLR7	0.678411
ITGB2	0.774888	FUT7	0.683668
MARCO	0.775367	GPR183	0.685798
C1QC	0.777195	TBX21	0.685816
HAVCR2	0.777611	CLEC4E	0.687697
TYROBP	0.778704	INPP5D	0.690431
PRAM1	0.782178	UBASH3A	0.693538
FCER1G	0.787085	TNFSF8	0.69393
C1QB	0.797952	CRTAM	0.695116
VSIG4	0.801874	LPXN	0.697772
MYO1F	0.812313	CD68	0.698608
HCK	0.813568	CXCR3	0.699637
C1QA	0.823388	TREM2	0.702182
ITGAM	0.830679	CD300A	0.702808
OSCAR	0.834755	DOCK10	0.703156
FGR	0.842359	CCL4	0.703226
		CTLA4	0.704357
		CARD9	0.70506
		FCGR2B	0.707071
		CD28	0.707787
		CCL3	0.708823
		CORO1A	0.709268
		LY86	0.712319
		C2	0.712322
		ITK	0.712375
		RNASE6	0.715777
		NR1H3	0.717378
		NLRP3	0.723654
		APOE	0.724083
		IL18BP	0.725928
		CCR2	0.726551
		SAMSN1	0.727706
		LST1	0.729649
		TNFSF13B	0.731429
		PRAM1	0.734464
		LAT2	0.734856
		C5AR1	0.743806
		IL2RA	0.746944
		MRC1	0.751708
		CD86	0.752621
		CCRL2	0.755046
		CIITA	0.758906
		CD80	0.759374
		CD37	0.761848
		MARCO	0.762094
		NLRC4	0.762613
		IL12RB1	0.764518
		IRF8	0.76641
		PTPN22	0.766715
		APBB1IP	0.769879
		PTPRC	0.771178
		PIK3R6	0.772447
		VSIG4	0.773114
		CD74	0.77709
		ITGAL	0.777601
		SASH3	0.777866
		FPR3	0.781619
		CSF1R	0.782499
		TNFAIP8L2	0.782816
		TNFRSF1B	0.783021
		SPN	0.785837
		BTK	0.785906
		LCP2	0.786836
		DOCK2	0.788972
		CCR5	0.790258
		MYO1G	0.793927
		C1QC	0.794881
		WAS	0.797249
		CMKLR1	0.797377
		CD4	0.797621
		C3AR1	0.798347
		CD14	0.80053
		CD84	0.801747
		C1QB	0.801804
		NFAM1	0.803216
		HAVCR2	0.805481
		CCR1	0.80632
		TLR8	0.810601
		HCST	0.811531
		TYROBP	0.812835
		NCKAP1L	0.813126
		FCER1G	0.813324
		OSCAR	0.821941
		ITGAM	0.824513
		C1QA	0.824564
		CYBB	0.828304
		CD300LF	0.831808
		FGR	0.838256
		SLAMF8	0.841271
		MYO1F	0.851805
		ITGB2	0.885009

## Sheet: patients characteristics
Table 1.Patients Characteristics
	PD	PR
No. of patients	50	50
Median age, years(range)	61.5(34-87)	56.5(24-85)
Sex
Male	21	24
Female	29	26
Histology
Adenocarcinoma	6	5
Squamous	44	45
Line of therapy
First	50	50
Treatment
Keytruda	50	50
Stage
IV	50	50
PS Score
0	10	7
1	29	34
2	11	9
Metastasis
Bone	32	40
Brain	8	12
Other	18	12
RQ-PCR
Ave.F Ct	16.7	8.3
SD	1.77	2.23
Fold Induction	1	333.13
PR, partial response; PD, progression disease
